# Supplementary material for: Effectiveness of interventions to improve drinking water, sanitation, and handwashing with soap on risk of diarrhoeal disease in children in low-income and middle-income settings: a systematic review and meta-analysis
Source: Lancet. 2022 Jul 2;400(10345):27–40. doi: 10.1016/S0140-6736(22)00937-0 (PMC9251635; doi:10.1016/S0140-6736(22)00937-0)
Supplement: Supplementary appendix [file mmc1.xlsx]

## Sheet: contents page
Appendix 1
Contents page
Search strategy	page 1
Newcastle-Ottawa Scale, drinking water interventions	page 2
Newcastle-Ottawa Scale, sanitation	page 3
Newcastle-Ottawa Scale, hygiene interventions	page 4
Included observations, drinking water	page 5
Included observations, sanitation	page 6
Included observations, hygiene	page 7
Excluded observations	page 8
Survey data analyses	page 9
Studies included from this review 2021	page 10
Studies included from previous reviews	page 11

## Sheet: p1
Search set	Ovid MEDLINE(R)	Embase (Embase.com)	Scopus (Elsevier)	Cochrane Library (Cochrane Library)	Biosis Citation Index (Web of Knowledge)
Water Quality
1	(Water adj3 (treatment OR quality OR cleaning) OR Water adj3 (purif* OR chlor* OR decontamination OR filt* OR disinfect* OR floccul*) OR Water adj3 (storage OR recontamination OR re-contamination)) AND (Drinking OR consumption) adj3 water.mp	(Water NEAR/3 (treatment OR quality OR cleaning OR purif* OR chlor* OR decontamination OR filt* OR disinfect* OR floccul* OR storage OR recontamination OR re-contamination)) AND ((Drinking OR consumption) NEAR/3 water)	TITLE-ABS-KEY ( water W/3 ( treatment OR quality OR cleaning OR purif* OR chlorin* OR decontamination OR filt* OR disinfect* OR floccul* OR storage OR recontamination OR "re-contamination" ) ) AND (TITLE-ABS-KEY ( water W/3 ( drinking OR consumption ) ) )	(((water near/3 (treatment or quality or cleaning or purif* or chlorin* or decontamination or filt* or disinfect* or floccul* or storage or recontamination or "re-contamination")):ti,ab,kw) OR [mh Water] OR [mh "Water Quality"] OR [mh "Water Purification"]) AND ((Drinking OR consumption) near/3 water):ti,ab,kw	(TS= (((Water NEAR/3 (treatment OR quality OR cleaning) OR Water NEAR/3 (purif* OR chlor* OR decontamination OR filt* OR disinfect* OR floccul*) OR Water NEAR/3 (storage OR recontamination OR re-contamination) ) AND (Drinking OR consumption) NEAR/3 water)) OR TI=(Water NEAR/3 (treatment OR quality OR cleaning))) OR (TI=(Water NEAR/3 (purif* OR chlor* OR decontamination OR filt* OR disinfect* OR f…
Water Access
2	Water adj3 (supply OR availability OR access OR connect* OR distance OR improved OR distribut* OR quantity OR volume).mp	Water NEAR/3 (supply OR availability OR access or connect* OR distance or improved OR distribut* OR quantity OR volume)	TITLE-ABS-KEY ( water W/3 ( supply OR availability OR access OR connect* OR distance OR improved OR distribut* OR quantity OR volume ) )	(Water near/3 (supply or availability or access or connect* or distance or improved or distribut* or quantity or volume)):ti,ab,kw OR [mh "Water supply"]	TS=(Water NEAR/3 (supply OR availability OR access OR connect* OR distance OR improved OR distribut* OR quantity OR volume)) OR TI= (Water NEAR/3 (supply OR availability OR access OR connect* OR distance OR improved OR distribut* OR quantity OR volume))
Sanitation
3	toilet* OR latrine* OR pit OR pits OR Sanita* OR ecosan OR (feces OR faeces OR fecal OR faecal OR excre* OR waste) adj3 (disposal OR manag* OR service*) OR sewage OR sewer$1 OR sewerage OR "open defecation".mp	(toilet* OR latrine* OR pit OR pits OR sanita* OR ecosan OR sewage OR sewer$ OR sewerage) AND ('open defecation' OR f$eces OR f$ecal OR excre* OR waste*)	TITLE-ABS-KEY ( toilet* OR latrine* OR pit OR pits OR sanita* OR ecosan OR sewage OR sewer* OR sewerage OR "open defecation" ) OR ( TITLE-ABS-KEY ( ( feces OR faeces OR fecal OR faecal OR excre* OR waste ) W/3 ( disposal OR manag* OR service* ) ) )	(toilet* OR latrine* OR pit OR pits OR Sanita* OR ecosan OR sewage OR sewer* OR sewerage OR open defecation OR ((f?eces OR f?ecal OR excre* OR waste) near/3 (disposal OR manag* OR service*))):ti,ab,kw OR [mh "Toilet Facilities"] OR [mh "Toilet Training"] OR [mh Sanitation] OR [mh Feces] OR [mh Sewage]	(TS=(toilet* OR latrine* OR pit OR pits OR Sanita* OR ecosan) OR TS=((f?eces OR f?ecal OR excre* OR waste) NEAR/3 (disposal OR manag* OR service*) ) OR TS=(sewage OR sewer$ OR sewerage OR "open defecation")) OR (TI=(toilet* OR latrine* OR pit OR pits OR Sanita* OR ecosan) OR (TI=(f?eces OR f?ecal OR excre* OR waste) AND TI=(disposal OR manag* OR service*)) OR TI=(sewage OR sewer$ OR sewerage OR "…
Handwashing
4	(handwashing OR (hand* adj3 wash*) OR (hand* adj3 hygien*) OR soap*) AND (Promotion* OR education*).mp	(handwashing OR (hand* NEAR/3 wash*) OR (hand* NEAR/3 hygien*) OR (hand NEAR/3 soap)) AND (promotion* OR education*)	TITLE-ABS-KEY (handwashing OR (hand* W/3 wash*) OR (hand* W/3 hygien*) OR (hand W/3 soap)) AND (promotion* OR education*)	(handwashing OR (hand* NEAR/3 wash*):ti,ab,kw OR (hand* NEAR/3 hygien*):ti,ab,kw OR (hand NEAR/3 soap):ti,ab,kw) AND (promotion* OR education*):ti,ab,kw	(TS= (handwashing) OR TS=(hand* NEAR/3 (wash* OR hygien)) OR TS=(hand* NEAR/3 soap*) AND TS=((Promotion* OR education*))) OR ((TI= (handwashing) OR TI=(hand* NEAR/3 (wash* OR hygien*) ) OR TI=(hand* NEAR/3 soap*) AND TI=(Promotion* OR education*)))
Outcome
5	((f?ecal adj1 coliform$1) OR bacterial OR microbiological OR viral OR diarrh?ea? OR intestinal OR enteric OR gastro-enteric OR protozoa$1 OR waterborne OR water-borne) OR (enterovirus OR "enteric virus" OR poliovirus OR rotavirus OR norovirus OR "norwalk-like virus" OR hepatitis OR campylobacter OR helicobacter OR legionellos$ OR vibrio OR cholera OR escherichia OR salmonell$ OR shigell$) AND (di…	((f?ecal NEAR/1 coliform$) OR (bacterial OR microbiological OR viral OR diarrh?ea? OR intestinal OR enteric OR 'gastro enteric' OR protozoa$ OR waterborne OR 'water borne' OR enterovirus OR 'enteric virus' OR poliovirus OR rotavirus OR norovirus OR 'norwalk-like virus' OR hepatitis OR campylobacter OR helicobacter OR legionellos* OR vibrio OR cholera OR escherichia OR salmonell$ OR shigell$ OR cr…	TITLE-ABS-KEY ( ( ( fecal OR faecal ) PRE/1 coliform* ) OR bacterial OR microbiological OR viral OR diarrhoea* OR diarrhea* OR intestinal OR enteric OR "gastro-enteric" OR protozoa* OR waterborne OR "water-borne" OR enterovirus OR "enteric virus" OR poliovirus OR rotavirus OR norovirus OR "norwalk-like virus" OR hepatitis OR campylobacter OR helicobacter OR legionellos* OR vibrio OR cholera OR es…	((((*fecal OR f?ecal) next/1 coliform*) OR bacterial OR microbiological OR viral OR diarrhoea* OR diarrhea* OR intestinal OR enteric OR gastro-enteric OR protozoa* OR waterbORne OR water-borne OR enterovirus OR enteric virus OR poliovirus OR rotavirus OR norovirus OR norwalk-like virus OR hepatitis OR campylobacter OR helicobacter OR legionellos* OR vibrio OR cholera OR escherichia OR salmonell* …	(TS=(((f?ecal adj1 coliform$) OR bacterial OR microbiological OR viral OR diarrh?ea? OR intestinal OR enteric OR gastro-enteric OR protozoa$1 OR waterborne OR water-borne) OR (enterovirus OR "enteric virus" OR poliovirus OR rotavirus OR norovirus OR "norwalk-like virus" OR hepatitis OR campylobacter OR helicobacter OR legionellos$ OR vibrio OR cholera OR escherichia OR salmonell$ OR shigell$) AND…
Epidemiological study
6	(prevalence OR incidence OR risk OR exposure OR exposed OR outcome OR epidemiology OR epidemiological OR impact OR effect OR evaluation OR odds).mp	(prevalence OR incidence OR risk OR exposure OR exposed OR outcome OR epidemiology OR epidemiological OR impact OR effect OR evaluation OR odds):ti,ab,kw	TITLE-ABS-KEY ( prevalence OR incidence OR risk OR exposure OR exposed OR outcome OR epidemiology OR epidemiological OR impact OR effect OR evaluation OR odds )	(prevalence or incidence or risk or exposure or exposed or outcome or epidemiology or epidemiological or impact or effect or evaluation or odds):ti,ab,kw	(TS=(prevalence OR incidence OR risk OR exposure OR exposed OR outcome OR epidemiology OR epidemiological OR impact OR effect OR evaluation OR odds)) OR (TI=(prevalence OR incidence OR risk OR exposure OR exposed OR outcome OR epidemiology OR epidemiological OR impact OR effect OR evaluation OR odds))
7	(1 OR 2 OR 3 OR 4) AND 5 AND 6 AND limit to yr="2016 - 2021"	(#1 OR #2 OR #3 OR #4) AND #5 AND #6 AND [2016-2021]/py	(#1 OR #2 OR #3 OR #4) AND #5 AND #6 AND ( LIMIT-TO ( PUBYEAR , 2021 ) OR LIMIT-TO ( PUBYEAR , 2020 ) OR LIMIT-TO ( PUBYEAR , 2019 ) OR LIMIT-TO ( PUBYEAR , 2018) OR LIMIT-TO ( PUBYEAR , 2017 ) OR LIMIT-To (PubYEAR, 2016 )	(#1 OR #2 OR #3 OR #4) and #5 AND #6 and Publication Years from Jan 2016-May 2021	(#1 OR #2 OR #3 OR #4) AND #5 AND #6 AND PY=(2016-2021)

## Sheet: p2
reference	Risk of bias assessment for intervention studies
	Selection bias	Response bias	Follow-up bias	Misclassification bias	Outcome assessment	Outcome measurement	Bias in analysis	Total
	Is there evidence of selection bias, which refers to systematic differences between baseline characteristics of the groups that are compared? Please specify as either yes, possible or no (= 1 star), with details. (c)RCTs receive 1 star, unless evidence of selection bias (e.g. randomisation procedures not followed). Meaningful differences between groups at baseline in (c)RCTs receive 0 stars. Rate…	Is there evidence of response bias? Please specify as either yes, possible or no (= 1 star), with details. If intervention recipient was not blinded to intervention status, 0 stars.	Is there evidence of bias due to missing follow-up data? Please specify as either yes, possible or no (= 1 star), with details (specifying the amount of loss to follow-up). <10% receives 1 star, ≥10% receives 0 stars.	Is there risk of households not receiving the intervention being misclassified as having received it, or vice versa? Please specify as either yes, possible, or no (=1 star), with details. Interventions delivered at the household/individual level receive 1 star. Interventions delivered at the community level that missed a substantial, i.e. ≥10%, proportion of the target population receive 0 stars,…	Is there evidence of bias arising from how the outcome was assessed? Please specify as either yes, possible, or no (=1 star), with details. Parent / person recall (=0 stars). Fieldworker assessed (=1 star). Physician / microbiologically assessed (=2 stars)	Is there evidence of ascertainment bias? Please specify as either yes, possible or no (= 1 star). If outcome measurement staff were not blinded to intervention status, 0 stars.	Is there evidence that analysis was not appropriately adjusted for clustering and/or confounding, if appropriate? Please specify as either yes, possible or no. Scoring is based on losing stars (max. 2). Individual RCTs with baseline balance on covariates are unlikely to require adjustment (=2 stars). Cluster-RCTs and non-randomised trials may require adjustment for clustering (-1 star if not done…	Please state total number of stars (x/9 possible stars), please state here any specific issues that you would like to draw attention to.
Aiken, B. A., C. E. Stauber, G. M. Ortiz and M. D. Sobsey (2011). "An assessment of continued use and health impact of the concrete biosand filter in Bonao, Dominican Republic." American Journal of Tropical Medicine & Hygiene 85(2): 309-317.	possible, not randomized	possible (no blinding)	* 1.5% LTF in intervention and 5.8% in control	*	parent/person recall	possible, no blinding	* (age and clustering)	3
Alam N, Wojtyniak B, Henry FJ, Rahaman MM. Mothers’ personal and domestic hygiene and diarrhoea incidence in young children in rural Bangladesh. Int J Epidemiol 1989; 18: 242–7.	possible, not randomized	possible (no blinding)	*	*	parent/person recall	possible, no blinding	* no adjustment for clustering	3
Arnold B, Arana B, Mäusezahl D, Hubbard A, Colford JM Jr. Evaluation of a pre-existing, 3-year household water treatment and handwashing intervention in rural Guatemala. Int J Epidemiol 2009; 38: 1651–61.	possible, not randomized	possible (no blinding)	not given	*	parent/person recall	possible, no blinding	**	3
Austin CJ. Investigation of in-house water chlorination and its effectiveness for rural areas of the Gambia. [New Orleans]: Tulane University School of Public Health and Tropical Medicine; 1993.	*	*	possible, 11%	*	parent/person recall	*double-blinded	* no adjustment for clustering	5
Aziz KM, Hoque BA, Hasan KZ, et al. Reduction in diarrhoeal diseases in children in rural Bangladesh by environmental and behavioural modifications. Trans R Soc Trop Med Hyg 1990; 84: 433–8.	possible, not randomized	possible (no blinding)	not given	* community intervention but at least 92% of households reached and monitored	parent/person recall	possible (no blinding of assessor or person under study)	no adjustment for covariates or clustering	1
Bitew, B.D., Gete, Y.K., Biks, G.A., Adafrie, T.T., 2018. The effect of SODIS water treatment intervention at the household level in reducing diarrheal incidence among children under 5 years of age: a cluster randomized controlled trial in Dabat district, northwest Ethiopia. Trials 19, 412.	*	possible (no blinding)	* ~98% complete follow-up	* good (household intervention)	parent/person recall	possible (no blinding of assessor or person under study)	**	5
Boisson S, Stevenson M, Shapiro L, Kumar V, Singh LP, Ward D, Clasen T. Effect of Household-Based Drinking Water Chlorination on Diarrhoea among Children under Five in Orissa, India: A Double-Blind Randomised Placebo-Controlled Trial. PLoS Med. 2013 Aug;10(8):e1001497. doi: 10.1371/journal.pmed.1001497. Epub 2013 Aug 20.	*	*	* about 4% LTF in both groups	*	parent/person recall	*	**	7
Brown J, Sobsey MD, Loomis D. Local drinking water filters reduce diarrheal disease in Cambodia: a randomized, controlled trial of the ceramic water purifier. Am J Trop Med Hyg 2008; 79: 394–400.	*	possible (no blinding)	*	*	parent/person recall	possible, no blinding	**	5
Brown, J. Improving Household Drinking Water Quality: Use of Ceramic Water Filteres in Cambodia. Field Note. Water and Sanitation Program, UNICEF. 2007	possible, not randomized	possible (no blinding)	not given	*	parent/person recall	possible, no blinding	**	3
Brown, J., V. T. Hien, L. McMahan, M. W. Jenkins, L. Thie, K. Liang, E. Printy and M. D. Sobsey (2013). "Relative benefits of on-plot water supply over other 'improved' sources in rural Vietnam." Tropical Medicine and International Health 18(1): 65-74.	possible, not randomized	possible (no blinding)	*	*	parent/person recall	possible, no blinding	**	4
Cha S, Kang D, Tuffuor B, Lee G, Cho J, Chung J, et al. The Effect of Improved Water Supply on Diarrhea Prevalence of Children under Five in the Volta Region of Ghana: A Cluster-Randomized Controlled Trial. Int J Environ Res Public Health. 2015 Oct;12(10):12127–43.	*	possible (no blinding)	not given	possible, community intervention and some did not follow the study protocol	Parent/person recall	possible, no blinding	**	3
Chiller TM, Mendoza CE, Lopez MB, et al. Reducing diarrhoea in Guatemalan children: randomized controlled trial of flocculant-disinfectant for drinking-water. Bull World Health Organ 2006; 84: 28–35.	*	possible (no blinding)	* 6% LTFU	*	parent/person recall	possible, no blinding	**	5
Chongsuvivatwong, V., L. Mo-suwan, J. Chompikul, K. Vitsupakorn and D. McNeil (1994). "Effects of piped water supply on the incidence of diarrheal diseases in children in southern Thailand." Southeast Asian Journal of Tropical Medicine & Public Health 25(4): 628-632.	possible, not randomized	possible (no blinding)	>10% LTF in intervention group	*	parent/person recall	possible, no blinding	**	3
Clasen T, Garcia Parra G, Boisson S, Collin S. Household-based ceramic water filters for the prevention of diarrhea: a randomized, controlled trial of a pilot program in Colombia. Am J Trop Med Hyg 2005; 73: 790–5.	*	possible (no blinding)	* 5% LTF (across all clusters)	*	parent/person recall	possible, no blinding	**	5
Clasen TF, Brown J, Collin S, Suntura O, Cairncross S. Reducing diarrhea through the use of household-based ceramic water filters: a randomized, controlled trial in rural Bolivia. Am J Trop Med Hyg 2004; 70: 651–7.	*	possible (no blinding)	*	*	parent/person recall	possible, no blinding	**	5
Clasen TF, Brown J, Collin SM. Preventing diarrhoea with household ceramic water filters: assessment of a pilot project in Bolivia. Int J Environ Health Res 2006; 16: 231–9.	*	possible (no blinding)	*	*	parent/person recall	possible, no blinding	**	5
Conroy RM, Elmore-Meegan M, Joyce T, McGuigan KG, Barnes J. Solar disinfection of drinking water and diarrhoea in Maasai children: a controlled field trial. Lancet 1996; 348: 1695–7.	possible, alternate randomization	possible, no blinding	*	*	parent/person recall	possible, no blinding	*adjusted for clustering	3
Conroy RM, Meegan ME, Joyce T, McGuigan K, Barnes J. Solar disinfection of water reduces diarrhoeal disease: an update. Arch Dis Child 1999; 81: 337–8.	possible, alternate randomization	possible, no blinding	21% LTFU	*	parent/person recall	possible, no blinding	* adjusted for water source	2
Crump JA, Otieno PO, Slutsker L, et al. Household based treatment of drinking water with flocculant-disinfectant for preventing diarrhoea in areas with turbid source water in rural western Kenya: cluster randomised controlled trial. BMJ 2005; 3	*	possible, no blinding	~18%LTFU	*	parent/person recall	possible, no blinding	**	4
Devoto F., Duflo E., Dupas P., Pariente W., Pons V. Happiness on Tap: Piped Water Adoption in Urban Morocco. NBER Working Paper No. 16933, Issued in April 2011	*	possible, no blinding	* 6% LTF	*	parent/person recall	possible, no blinding	*	4
du Preez M, Conroy RM, Ligondo S, et al. Randomized intervention study of solar disinfection of drinking water in the prevention of dysentery in Kenyan children aged under 5 years. Environ Sci Technol 2011; 45: 9315–23.	*	possible, no blinding	*	*	parent/person recall	possible, no blinding	**	5
du Preez M, Conroy RM, Wright JA, Moyo S, Potgieter N, Gundry SW. Use of ceramic water filtration in the prevention of diarrheal disease: a randomized controlled trial in rural South Africa and Zimbabwe. Am J Trop Med Hyg 2008; 79: 696–701.	*	possible, no blinding	*	*	parent/person recall	possible, no blinding	**	5
Du Preez M, Mcguigan KG, Conroy RM. Solar disinfection of drinking water in the prevention of dysentery in South African children aged under 5 years: the role of participant motivation. Environ Sci Technol. 2010 Nov 15;44(22):8744–9.	*	possible (no blinding)	13% of children	* good (household intervention)	parent/person recall	possible (no blinding of assessor or person under study)	**	4
Ercumen A, Naser AM, Unicomb L, Arnold BF, Colford JM, Luby SP. Effects of source- versus household contamination of tubewell water on child diarrhea in rural Bangladesh: a randomized controlled trial. PloS One. 2015;10(3):e0121907.	*	possible (no blinding)	* 8.4% LTF	*	Parent/person recall	possible, no blinding	**	5
Ercumen A, Arnold BF, Kumpel E, Burt Z, Ray I, Nelson K, et al. Upgrading a Piped Water Supply from Intermittent to Continuous Delivery and Association with Waterborne Illness: A Matched Cohort Study in Urban India. PLoS Med. 2015;12(10):e1001892.	possible, not randomized	possible (no blinding)	16% LTF	*	Parent/person recall	possible, no blinding	** genetic matching of wards, adjusted for clustering and covariates in analysis	3
Fabiszewski de Aceituno, A. M., C. E. Stauber, A. R. Walters, R. E. Meza Sanchez and M. D. Sobsey (2012). "A randomized controlled trial of the plastic-housing BioSand filter and its impact on diarrheal disease in Copan, Honduras." American Journal of Tropical Medicine & Hygiene 86(6): 913-921.	*	possible, no blinding	*	*	parent/person recall	possible, no blinding	**	5
Fagerli, K., Gieraltowski, L., Nygren, B., Foote, E., Gaines, J., Oremo, J., Odhiambo, A., Kim, S., Quick, R., 2020. Use, acceptability, performance, and health impact of hollow fiber ultrafilters for water treatment in rural Kenyan households, 2009–2011. The American journal of tropical medicine and hygiene 103, 465–471.	*	possible (no blinding)	between 23 and 30% Loss to FU in intervention and control group	* household interventions	parent/person recall	no blinding of assessor	**	4
Galiani S, Gonzales-Razada M, Schargrodsky E. Water Expansions in Shantytowns: Health and Savings. Economica (2009) 76: 607-622	possible, not randomized	possible, no blinding	not given	*	parent/person recall	possible, no blinding	**	3
Garrett, V., P. Ogutu, P. Mabonga, S. Ombeki, A. Mwaki, G. Aluoch, M. Phelan and R. E. Quick (2008). "Diarrhoea prevention in a high-risk rural Kenyan population through point-of-use chlorination, safe water storage, sanitation, and rainwater harvesting." Epidemiology and Infection 136(11): 1463-1471.	possible, not randomized	possible (no blinding)	*	*	parent/person recall	possible (no blinding of assessor or person under study)	no adjustment for covariates or clustering	2
Gasana J, Morin J, Ndikuyeze A, Kamoso P. Impact of water supply and sanitation on diarrheal morbidity among young children in the socioeconomic and cultural context of Rwanda (Africa). Environ Res. 2002 Oct;90(2):76–88.	possible, not randomized	possible (no blinding)	not given	possible	** physician assessed	possible (no blinding of assessor or person under study)	no adjustment	2
Graf, J., S. Z. Togouet, N. Kemka, D. Niyitegeka, R. Meierhofer and J. G. Pieboji (2010). "Health gains from solar water disinfection (SODIS): Evaluation of a water quality intervention in Yaounde, Cameroon." Journal of Water and Health 8(4): 779-796.	possible, not randomized	possible, no blinding	about a quarter of control hh excluded from analysis	*	parent/person recall	possible, no blinding	*	2
Gruber JS, Reygadas F, Arnold BF, Ray I, Nelson K, Colford JM Jr. A Stepped Wedge, Cluster-Randomized Trial of a Household UV-Disinfection and Safe Storage Drinking Water Intervention in Rural Baja California Sur, Mexico. Am J Trop Med Hyg. 2013 Aug;89(2):238-45. doi: 10.4269/ajtmh.13-0017. Epub 2013 Jun 3.	*	possible, no blinding	15% LTF	*	parent/person recall	possible, no blinding	**	4
Harshfield, E., D. Lantagne, A. Turbes and C. Null (2012). "Evaluating the sustained health impact of household chlorination of drinking water in rural Haiti." American Journal of Tropical Medicine & Hygiene 87(5): 786-795.	possible, not randomized	possible, no blinding	66 participating households did not return questionnaire	*	parent/person recall	possible, no blinding	**	3
Hartinger, S. M., C. F. Lanata, J. Hattendorf, A. Gil, H. Verastegui and D. Mausezahl (2012). "A community randomized controlled trial of an integrated home-based intervention improving household-air pollution, drinking water quality and hygiene in rural peru." American Journal of Tropical Medicine and Hygiene 1): 285.	*	possible, no blinding	*	*	parent/person recall	possible, no blinding	**	5
Hill, C.L., McCain, K., Nyathi, M.E., Edokpayi, J.N., Kahler, D.M., Operario, D.J., Taylor, D.D., Wright, N.C., Smith, J.A., Guerrant, R.L., 2020. Impact of Low-Cost Point-of-Use Water Treatment Technologies on Enteric Infections and Growth among Children in Limpopo, South Africa. The American journal of tropical medicine and hygiene 103, 1405–1415.	*	possible (no blinding)	possible, 28% of hh dropped-out in 24 months	* good (household intervention)	parent/person recall	possible (no blinding of assessor or person under study)	** (only age-adjusted, but randomized study)	4
Humphrey, J.H., Mbuya, M.N., Ntozini, R., Moulton, L.H., Stoltzfus, R.J., Tavengwa, N.V., Mutasa, K., Majo, F., Mutasa, B., Mangwadu, G., 2019. Independent and combined effects of improved water, sanitation, and hygiene, and improved complementary feeding, on child stunting and anaemia in rural Zimbabwe: a cluster-randomised trial. The Lancet Global Health 7, e132–e147.	*	possible (no blinding)	* 3% loss to FU	* (household intervention)	parent/person recall	possible (no blinding of assessor or person under study)	**	5
Hunter, P. R., G. I. Ramirez Toro and H. A. Minnigh (2010). "Impact on diarrhoeal illness of a community educational intervention to improve drinking water quality in rural communities in Puerto Rico." BMC Public Health 10: 219.	possible, not randomized	possible (no blinding)	* 6.4% loss to FU	*	Parent/person recall	possible, no blinding	**	4
Iijima, Y., M. Karama, J. O. Oundo and T. Honda (2001). "Prevention of bacterial diarrhea by pasteurization of drinking water in Kenya." Microbiology & Immunology 45(6): 413-416.	possible, not randomized	possible, no blinding	not given	not sufficient information	parent/person recall	possible, no blinding	no adjustment, clustering not taken into account	0
Jain, S., O. K. Sahanoon, E. Blanton, A. Schmitz, K. A. Wannemuehler, R. M. Hoekstra and R. E. Quick (2010). "Sodium dichloroisocyanurate tablets for routine treatment of household drinking water in periurban Ghana: a randomized controlled trial." American Journal of Tropical Medicine & Hygiene 82(1): 16-22.	*	*	*	*	parent/person recall	*	**	7
Jensen PK, Ensink JHJ, Jayasinghe G, van der Hoek W, Cairncross S, Dalsgaard A. Effect of chlorination of drinking-water on water quality and childhood diarrhoea in a village in Pakistan. J Health Popul Nutr 2003; 21: 26–31.	possible, not randomized	possible, no blinding	not given	*	parent/person recall	possible, no blinding	* not accounted for clustering	2
Kirby, M.A., Nagel, C.L., Rosa, G., Zambrano, L.D., Musafiri, S., Ngirabega, J. de D., Thomas, E.A., Clasen, T., 2019. Effects of a large-scale distribution of water filters and natural draft rocket-style cookstoves on diarrhea and acute respiratory infection: A cluster-randomized controlled trial in Western Province, Rwanda. PLoS medicine 16, e1002812.	*	possible (no blinding)	11% attrition	* (household intervention)	parent/person recall	possible (no blinding of assessor or person under study)	**	4
Kirby, M.A., Nagel, C.L., Rosa, G., Umupfasoni, M.M., Iyakaremye, L., Thomas, E.A., Clasen, T.F., 2017. Use, microbiological effectiveness and health impact of a household water filter intervention in rural Rwanda—A matched cohort study. International journal of hygiene and environmental health 220, 1020–1029.	non-randomized	* included negative control outcome	high attrition, especially in intervention group	* (household intervention)	parent/person recall	yes, assessor not blinded	**	4
Kirchhoff LV, McClelland KE, Pinho MDC, Araujo JG, De Sousa MA, Guerrant RL. Feasibility and efficacy of in-home water chlorination in rural North-eastern Brazil. J Hyg (Lond). 1985;94(02):173–80	possibly "20 households divided geographically into two colour-coded groups of 10." and 20% decline to participate	*	yes, 9 (45%) households dropped out	*	parent/person recall	*	no adjustment, clustering not taken into account	3
Klasen S, Lechtenfeld T, Meier K, Rieckmann J. Benefits trickling away: The health impact of extending access to piped water and sanitation in urban Yemen. Göttingen: Georg-August-Universität; 2012 p. 1–35. Report No.: 110.	possible, not randomized	possible (no blinding)	not given	possible - >10% not connected	parent/person recall	possible (no blinding of assessor or person under study)	** adjusted for clustering and PSM mactching applied	2
Kremer M., Leino J., Miguel E., Zwane A., Spring Cleaning: Rural Water Impacts, Valuation and Property Rights Institutions. NBER Working Paper Series 2009.	*	possible, no blinding	20% LTF for 3 rounds	poor (community intervention)	parent/person recall	possible, no blinding	** adjusted for several covariates and clustering	3
Lindquist ED, George CM, Perin J, Neiswender de Calani KJ, Norman WR, Davis TP, et al. A cluster randomized controlled trial to reduce childhood diarrhea using hollow fiber water filter and/or hygiene-sanitation educational interventions. Am J Trop Med Hyg. 2014 Jul;91(1):190–7.	*	possible (no blinding)	* 7.4% loss to FU in total in control and filter arm	*	Parent/person recall	possible, no blinding	**	5
Luby, S.P., Rahman, M., Arnold, B.F., Unicomb, L., Ashraf, S., Winch, P.J., Stewart, C.P., Begum, F., Hussain, F., Benjamin-Chung, J., Leontsini, E., Naser, A.M., Parvez, S.M., Hubbard, A.E., Lin, A., Nizame, F.A., Jannat, K., Ercumen, A., Ram, P.K., Das, K.K., Abedin, J., Clasen, T.F., Dewey, K.G., Fernald, L.C., Null, C., Ahmed, T., Colford, J.M., 2018. Effects of water quality, sanitation, han…	*	* included negative control outcome	* 94% complete FU	* (household intervention)	parent/person recall	possible, data collectors not blinded (statistical analysis blinded)	**	6
Luby SP, Agboatwalla M, Hoekstra RM, Rahbar MH, Billhimer W, Keswick BH. Delayed effectiveness of home-based interventions in reducing childhood diarrhea, Karachi, Pakistan. Am J Trop Med Hyg 2004; 71: 420–7	possible, originally randomized design but drop outs were replaced with intervention neighbours and additional controls recruited	possible, no blinding	not given	*	parent/person recall	possible, no blinding	** clustering and covariates	3
Luby SP, Agboatwalla M, Painter J, et al. Combining drinking water treatment and hand washing for diarrhoea prevention, a cluster randomised controlled trial. Trop Med Int Health 2006; 11: 479–89.	possible, decline to participate not given	possible, no blinding	~ 10% LTF in all arms	*	parent/person recall	possible, no blinding	** clustering	3
Lule, J. R., J. Mermin, J. P. Ekwaru, S. Malamba, R. Downing, R. Ransom, D. Nakanjako, W. Wafula, P. Hughes, R. Bunnell, F. Kaharuza, A. Coutinho, A. Kigozi and R. Quick (2005). "Effect of home-based water chlorination and safe storage on diarrhea among persons with human immunodeficiency virus in Uganda." American Journal of Tropical Medicine & Hygiene 73(5): 926-933.	possible (HIV+ households)	possible, no blinding	* 8% LTF in both groups	*	** microbiologically assessed	possible, no blinding	** clustering and various covariates	6
Maeusezahl D. et al. Solar drinking water disinfection (SODIS) to reduce childhood diarrhoea in rural Bolivia: a cluster-randomized, controlled trial. PLoS Med 2009; 6: e1000125.	possible, >10% of clusters declined to participate	possible, no blinding	20.6% days of observation missing	*	parent/person recall	possible, no blinding	**	3
Mahfouz, A. A. R., M. Abdel-Moneim, R. A. G. Al-Erian and O. M. Al-Amari (1995). "Impact of chlorination of water in domestic storage tanks on childhood diarrhoea: A community trial in the rural areas of Saudi Arabia." Journal of Tropical Medicine and Hygiene 98(2): 126-130.	possible, not randomized	possible, no blinding	not given	*	** health centre records	possible, no blinding	no adjustment, clustering not taken into account	3
Majuru, B., M. M. Mokoena, P. Jagals and P. R. Hunter (2011). "Health impact of small-community water supply reliability." International Journal of Hygiene and Environmental Health 214(2): 162-166.	possible, not randomized	possible, no blinding	not given	possible, community intervention, no info on other sources	parent/person recall	possible, no blinding	* clustering	1
McGuigan, K. G., P. Samaiyar, M. du Preez and R. M. Conroy (2011). "High compliance randomized controlled field trial of solar disinfection of drinking water and its impact on childhood diarrhea in rural Cambodia." Environmental Science & Technology 45(18): 7862-7867.	possible, decline to participate not given	possible, no blinding	*	*	parent/person recall	possible, no blinding	**	4
Mengistie B, Berhane Y, Worku A. Household water chlorination reduces incidence of diarrhea among under-five children in rural Ethiopia: a cluster randomized controlled trial. PloS One. 2013;8(10):e77887.	*	possible (no blinding)	* 0.5% loss to FU	*	Parent/person recall	possible, no blinding	**	5
Messou, E., S. V. Sangare, R. Josseran, C. l. Corre and J. Guelain (1997). "Effect of hygiene, water supply and oral rehydration on diarrhoea in children under five years in southern Cote d'Ivoire." Bulletin de la Societe de Pathologie Exotique 90(1): 44-47.	possible, not randomized	possible (no blinding)	* ~9% LTF	possible, community intervention, no information if the whole population was reached	parent/person recall	possible (no blinding of assessor or person under study)	no adjustment for covariates or clustering	1
Morris, J.F., Murphy, J., Fagerli, K., Schneeberger, C., Jaron, P., Moke, F., Juma, J., Ochieng, J.B., Omore, R., Roellig, D., 2018. A randomized controlled trial to assess the impact of ceramic water filters on prevention of diarrhea and cryptosporidiosis in infants and young children—Western Kenya, 2013. The American journal of tropical medicine and hygiene 98, 1260–1268.	*	possible (no blinding)	* around 1% loss to FU	* (household intervention)	parent/person recall	no blinding of assessor	**	5
Null, C., Stewart, C.P., Pickering, A.J., Dentz, H.N., Arnold, B.F., Arnold, C.D., Benjamin-Chung, J., Clasen, T., Dewey, K.G., Fernald, L.C., 2018. Effects of water quality, sanitation, handwashing, and nutritional interventions on diarrhoea and child growth in rural Kenya: a cluster-randomised controlled trial. The Lancet Global Health 6, e316–e329.	*	possible (no blinding)	* <1% loss to FU	* (household intervention)	parent/person recall	possible, data collectors not blinded (statistical analysis blinded)	**	5
Opryszko, M. C., S. W. Majeed, P. M. Hansen, J. A. Myers, D. Baba, R. E. Thompson and G. Burnham (2010). "Water and hygiene interventions to reduce diarrhoea in rural Afghanistan: a randomized controlled study." Journal of Water & Health 8(4): 687-702.	*	possible, no blinding	10% LTF	*	parent/person recall	possible, no blinding	** clustering and covariates	4
Pickering, A.J., Crider, Y., Sultana, S., Swarthout, J., Goddard, F.G., Islam, S.A., Sen, S., Ayyagari, R., Luby, S.P., 2019. Effect of in-line drinking water chlorination at the point of collection on child diarrhoea in urban Bangladesh: a double-blind, cluster-randomised controlled trial. The Lancet Global Health 7, e1247–e1256.	*	* no, blinded	high attrition, high urban migration	unclear, communuty intervention	parent/person recall	* no, assessor blinded	**	5
Quick, R. E., A. Kimura, A. Thevos, M. Tembo, I. Shamputa, L. Hutwagner and E. Mintz (2002). "Diarrhea prevention through household-level water disinfection and safe storage in Zambia." American Journal of Tropical Medicine & Hygiene 66(5): 584-589.	possible, not randomized	possible, no blinding	>10% LTF (30 HHs: 28 moved, 1 death, one refusal to participate)	*	parent/person recall	possible, no blinding	** adjusted for clustering and covariates	3
Quick, R. E., L. V. Venczel, E. D. Mintz, L. Soleto, J. Aparicio, M. Gironaz, L. Hutwagner, K. Greene, C. Bopp, K. Maloney, D. Chavez, M. Sobsey and R. V. Tauxe (1999). "Diarrhoea prevention in Bolivia through point-of-use water treatment and safe storage: a promising new strategy." Epidemiology & Infection 122(1): 83-90.	*	possible, no blinding	*	*	parent/person recall	possible, no blinding	** adjusted for clustering and covariates	5
Rai B, Pal R, Kar S, Tsering DC. Solar disinfection improves drinking water quality to prevent diarrhea in under-five children in sikkim, India. J Glob Infect Dis 2010; 2: 221–5.	possible, decline to participate not given	possible, no blinding	not given	*	parent/person recall	* blinding of assessors	no adjustment	2
Reese, H., Routray, P., Torondel, B., Sinharoy, S.S., Mishra, S., Freeman, M.C., Chang, H.H., Clasen, T., 2019. Assessing longer-term effectiveness of a combined household-level piped water and sanitation intervention on child diarrhoea, acute respiratory infection, soil-transmitted helminth infection and nutritional status: a matched cohort study in rural Odisha, India. International journal of …	non-randomized	* assessed through negative control outcome	substantial loss to FU	* household-level interventions	parent/person recall	yes, assessor not blinded	**	4
Reller, M. E., C. E. Mendoza, M. B. Lopez, M. Alvarez, R. M. Hoekstra, C. A. Olson, K. G. Baier, B. H. Keswick and S. P. Luby (2003). "A randomized controlled trial of household-based flocculant-disinfectant drinking water treatment for diarrhea prevention in rural Guatemala." American Journal of Tropical Medicine & Hygiene 69(4): 411-419.	13% decline to participate	possible, no blinding	68 households not completing follow-up out of 492	*	parent/person recall	possible, no blinding	** adjusted for clustering and covariates	3
Rose, A., S. Roy, V. Abraham, G. Holmgren, K. George, V. Balraj, S. Abraham, J. Muliyil, A. Joseph and G. Kang (2006). "Solar disinfection of water for diarrhoeal prevention in southern India." Archives of Disease in Childhood 91(2): 139-141.	possible, decline to participate not given	possible, no blinding	* 4% LTF	*	parent/person recall	possible, no blinding	no adjustment	2
Ryder, R. W., W. C. Reeves and N. Singh (1985). "The childhood health effects of an improved water supply system on a remote Panamanian island." American Journal of Tropical Medicine and Hygiene 34(5): 921-924.	possible, not randomized	possible, no blinding	* 7% LTF	possible, community intervention, no info on other sources	* fieldworker assessed	possible, no blinding	no adjustment	2
Semenza JC, Roberts L, Henderson A, Bogan J, Rubin CH. Water distribution system and diarrheal disease transmission: a case study in Uzbekistan. Am J Trop Med Hyg 1998; 59: 941–6.	possible, decline to participate not given	possible, no blinding	not given	*	parent/person recall	possible, no blinding	** adjusted for clustering and covariates	3
Sobsey, M. D., T. Handzel and L. Venczel (2003). "Chlorination and safe storage of household drinking water in developing countries to reduce waterborne disease." Water Science & Technology 47(3): 221-228.	possible, decline to participate not given	possible, no blinding	not given	*	parent/person recall	possible, no blinding	** adjusted for clustering and covariates	3
Solomon, E.T., Robele, S., Kloos, H., Mengistie, B., 2020. Effect of household water treatment with chlorine on diarrhea among children under the age of five years in rural areas of Dire Dawa, eastern Ethiopia: a cluster randomized controlled trial. Infectious Diseases of Poverty 9, 1–13	large differences between intervention and control group	possible (no blinding)	* no loss to FU	* (household intervention)	parent/person recall	no blinding of assessor	**	4
Stauber, C. E., B. Kominek, K. R. Liang, M. K. Osman and M. D. Sobsey (2012). "Evaluation of the impact of the plastic BioSand filter on health and drinking water quality in rural Tamale, Ghana." International Journal of Environmental Research & Public Health [Electronic Resource] 9(11): 3806-3823.	*	possible, no blinding	* 2.3%	*	parent/person recall	possible, no blinding	** adjusted for clustering and age	5
Stauber, C. E., E. R. Printy, F. A. McCarty, K. R. Liang and M. D. Sobsey (2012). "Cluster randomized controlled trial of the plastic BioSand Water filter in Cambodia." Environmental Science & Technology 46(2): 722-728.	*	possible, no blinding	*	*	parent/person recall	possible, no blinding	**	5
Stauber, C. E., G. M. Ortiz, D. P. Loomis and M. D. Sobsey (2009). "A randomized controlled trial of the concrete biosand filter and its impact on diarrheal disease in Bonao, Dominican Republic.[Erratum appears in Am J Trop Med Hyg. 2009 Apr;80(4):686]." American Journal of Tropical Medicine & Hygiene 80(2): 286-293.	possible, >10% of households declined to participate	possible, no blinding	* 8% LTF	*	parent/person recall	possible, no blinding	** adjusted for clustering and covariates	4
Tiwari, S. S. K., W. P. Schmidt, J. Darby, Z. G. Kariuki and M. W. Jenkins (2009). "Intermittent slow sand filtration for preventing diarrhoea among children in Kenyan households using unimproved water sources: Randomized controlled trial." Tropical Medicine and International Health 14(11): 1374-1382.	possible, >10% of households declined to participate/were lost before allocation	possible, no blinding	*	*	parent/person recall	possible, no blinding	**	4
Tonglet R, Isu K, Mpese M, et al. Can improvements in water supply reduce childhood diarrhea? Health policy and planning. 1992; 7(3): 286-293	possible, not randomized	possible, no blinding	17.3% LTF	possible, community intervention, no info on other sources	parent/person recall	possible, no blinding	no adjustment	0
Universidad Rafael Landivar. Contra la morbilidad infantile: filtros artesanales y educacion. Estudios sociales IV epoca.1995; 23 1-66.	*	possible, no blinding	not reported	*	parent/person recall	possible, no blinding	* clustering not taken into account	3
Wang, Z. S., D. S. Shepard and Y. C. Zhu (1989). "Reduction of enteric infectious disease in rural China by providing deep-well tap water." Bulletin of the World Health Organization 67(2): 171-180.	possible, not randomized	possible, no blinding	not reported	possible, community intervention, no info on other sources	** physician assessed	possible, no blinding	no adjustment	2
Xiao S, Lin C, Chen K. [Evaluation of effectiveness of comprehensive control for diarrhea diseases in rural areas of east Fujian and analysis of its cost-benefit]. Zhonghua Yu Fang Yi Xue Za Zhi. 1997 Jan;31(1):40–1.	possible, not randomized	possible (no blinding)	not given	possible	not given	possible (no blinding of assessor or person under study)	no information	0

## Sheet: p3
reference	Risk of bias assessment for intervention studies
	Selection bias	Response bias	Follow-up bias	Misclassification bias	Outcome assessment	Outcome measurement	Bias in analysis	Total
	Is there evidence of selection bias, which refers to systematic differences between baseline characteristics of the groups that are compared? Please specify as either yes, possible or no (= 1 star), with details. (c)RCTs receive 1 star, unless evidence of selection bias (e.g. randomisation procedures not followed). Meaningful differences between groups at baseline in (c)RCTs receive 0 stars. Rate…	Is there evidence of response bias? Please specify as either yes, possible or no (= 1 star), with details. If intervention recipient was not blinded to intervention status, 0 stars.	Is there evidence of bias due to missing follow-up data? Please specify as either yes, possible or no (= 1 star), with details (specifying the amount of loss to follow-up). <10% receives 1 star, ≥10% receives 0 stars.	Is there risk of households not receiving the intervention being misclassified as having received it, or vice versa? Please specify as either yes, possible, or no (=1 star), with details. Interventions delivered at the household/individual level receive 1 star. Interventions delivered at the community level that missed a substantial, i.e. ≥10%, proportion of the target population receive 0 stars,…	Is there evidence of bias arising from how the outcome was assessed? Please specify as either yes, possible, or no (=1 star), with details. Parent / person recall (=0 stars). Fieldworker assessed (=1 star). Physician / microbiologically assessed (=2 stars)	Is there evidence of ascertainment bias? Please specify as either yes, possible or no (= 1 star). If outcome measurement staff were not blinded to intervention status, 0 stars.	Is there evidence that analysis was not appropriately adjusted for clustering and/or confounding, if appropriate? Please specify as either yes, possible or no. Scoring is based on losing stars (max. 2). Individual RCTs with baseline balance on covariates are unlikely to require adjustment (=2 stars). Cluster-RCTs and non-randomised trials may require adjustment for clustering (-1 star if not done…	Please state total number of stars (x/9 possible stars), please state here any specific issues that you would like to draw attention to.
Arnold BF, Khush RS, Ramaswamy P, London AG, Rajkumar P, Ramaprabha P, et al. Causal inference methods to study nonrandomized, preexisting development interventions. Proceedings of the National Academy of Sciences of the United States of America 2010;107(52):22605–10.	possible, non-random	possible, no blinding	possible, no info	community-level intervention, latrines assessed at household level, CLTS supplied at community level	parent/person recall	possible, data collectors not blinded	**	2
Aziz KM, Hoque BA, Hasan KZ, et al. Reduction in diarrhoeal diseases in children in rural Bangladesh by environmental and behavioural modifications. Trans R Soc Trop Med Hyg 1990; 84: 433–8.	possible, not randomized	possible (no blinding)	not given	* community intervention but at least 92% of households reached and monitored	parent/person recall	possible (no blinding of assessor or person under study)	no adjustment for covariates or clustering	1
Briceño B, Coville A, Martinez S. Promoting Handwashing and Sanitation: Evidence from a Large-Scale Randomized Trial in Rural Tanzania. The World Bank; 2015. (Policy Research Working Paper). Report No.: 7164.	*	possible (no blinding)	not given (baseline data collection could not be conducted as intended)	community intervention, not all households reached	parent/person recall	* assessor blinded to intervention status	** adjusted for clustering	4
Clasen T, Boisson S, Routray P, Torondel B, Bell M, Cumming O, et al. Effectiveness of a rural sanitation programme on diarrhoea, soil-transmitted helminth infection, and child malnutrition in Odisha, India: a cluster-randomised trial. Lancet Glob Health. 2014 Nov;2(11):e645-653.	*	possible (no blinding)	possible (86% of possible weeks are reported weeks)	* household intervention	parent/person recall	possible (no blinding of assessor or person under study)	** adjusted for clustering	4
Dickinson KL, Patil SR, Pattanayak SK, Poulos C, Yang JH. Nature’s call: impacts of sanitation choices in Orissa, India. Economic Development and Cultural Change 2015;64:1-29.	*	possible, no blinding	*	community-level intervention, latrines assessed at household level, CLTS supplied at community level	parent/person recall	possible, data collectors not blinded	**	4
Garrett, V., P. Ogutu, P. Mabonga, S. Ombeki, A. Mwaki, G. Aluoch, M. Phelan and R. E. Quick (2008). "Diarrhoea prevention in a high-risk rural Kenyan population through point-of-use chlorination, safe water storage, sanitation, and rainwater harvesting." Epidemiology and Infection 136(11): 1463-1471.	possible, not randomized	possible (no blinding)	*	*	parent/person recall	possible (no blinding of assessor or person under study)	no adjustment for covariates or clustering	2
Hammer J, Spears D. Village sanitation and child health: Effects and external validity in a randomized field experiment in rural India. J Health Econ 2016;48:135-48.	*	possible, no blinding	*	community level	parent/person recall	possible, data collectors not blinded	* only clustering	3
Humphrey, J.H., Mbuya, M.N., Ntozini, R., Moulton, L.H., Stoltzfus, R.J., Tavengwa, N.V., Mutasa, K., Majo, F., Mutasa, B., Mangwadu, G., 2019. Independent and combined effects of improved water, sanitation, and hygiene, and improved complementary feeding, on child stunting and anaemia in rural Zimbabwe: a cluster-randomised trial. The Lancet Global Health 7, e132–e147.	*	possible (no blinding)	* 3% loss to FU	* (household intervention)	parent/person recall	possible (no blinding of assessor or person under study)	**	5
Klasen S, Lechtenfeld T, Meier K, Rieckmann J. Benefits trickling away: The health impact of extending access to piped water and sanitation in urban Yemen. Göttingen: Georg-August-Universität; 2012 p. 1–35. Report No.: 110.	possible, not randomized	possible (no blinding)	not given	possible - >10% not connected	parent/person recall	possible (no blinding of assessor or person under study)	** adjusted for clustering and PSM mactching applied	2
Kolahi AA, Rastegarpour A, Sohrabi MR. The impact of an urban sewerage system on childhood diarrhoea in Tehran, Iran: a concurrent control field trial. Trans R Soc Trop Med Hyg 2009;103(5):500-5.	possible, not randomized	possible (no blinding)	not given	possible - 70% of hh connected in intervention group	parent/person recall	* assessor unaware of intervention status	not adjusted for clustering or covariates	1
Luby, S.P., Rahman, M., Arnold, B.F., Unicomb, L., Ashraf, S., Winch, P.J., Stewart, C.P., Begum, F., Hussain, F., Benjamin-Chung, J., Leontsini, E., Naser, A.M., Parvez, S.M., Hubbard, A.E., Lin, A., Nizame, F.A., Jannat, K., Ercumen, A., Ram, P.K., Das, K.K., Abedin, J., Clasen, T.F., Dewey, K.G., Fernald, L.C., Null, C., Ahmed, T., Colford, J.M., 2018. Effects of water quality, sanitation, han…	*	* included negative control outcome	* 94% complete FU	* (household intervention)	parent/person recall	possible, data collectors not blinded (statistical analysis blinded)	**	6
Messou, E., S. V. Sangare, R. Josseran, C. l. Corre and J. Guelain (1997). "Effect of hygiene, water supply and oral rehydration on diarrhoea in children under five years in southern Cote d'Ivoire." Bulletin de la Societe de Pathologie Exotique 90(1): 44-47.	possible, not randomized	possible (no blinding)	* ~9% LTF	possible, community intervention, no information if the whole population was reached	parent/person recall	possible (no blinding of assessor or person under study)	no adjustment for covariates or clustering	1
Moraes LR, Cancio JA, Cairncross S, Huttly S. Impact of drainage and sewerage on diarrhoea in poor urban areas in Salvador, Brazil. Trans R Soc Trop Med Hyg 2003; 97: 153–8.	possible, not randomized	possible (no blinding)	not given	possible, community intervention and <90% connected	parent/person recall	possible (no blinding of assessor or person under study)	* not adjusted for clustering, covariates adjusted for in analysis of frequent diarrhoea	1
Null, C., Stewart, C.P., Pickering, A.J., Dentz, H.N., Arnold, B.F., Arnold, C.D., Benjamin-Chung, J., Clasen, T., Dewey, K.G., Fernald, L.C., 2018. Effects of water quality, sanitation, handwashing, and nutritional interventions on diarrhoea and child growth in rural Kenya: a cluster-randomised controlled trial. The Lancet Global Health 6, e316–e329.	*	possible (no blinding)	* <1% loss to FU	* (household intervention)	parent/person recall	possible, data collectors not blinded (statistical analysis blinded)	**	5
Patil SR, Arnold BF, Salvatore AL, Briceño B, Ganguly S, Colford JM, et al. The effect of India’s total sanitation campaign on defecation behaviors and child health in rural Madhya Pradesh: a cluster randomized controlled trial. PLoS Med. 2014 Aug;11(8):e1001709.	*	possible (no blinding)	~18% loss to FU	* community interevntion but households reached with subsidies and hardware	parent/person recall	possible (no blinding of assessor or person under study)	** adjusted for clustering	4
Pickering AJ, Djebbari H, Lopez C, Coulibaly M, Alzua ML. Effect of a community-led sanitation intervention on child diarrhoea and child growth in rural Mali: a cluster-randomised controlled trial. Lancet Glob Health. 2015 Nov;3(11):e701-711.	*	possible (no blinding)	~11% of hh lost to FU	community intervention	parent/person recall	possible (no blinding of assessor or person under study)	** adjusted for clustering	3
Pradhan M, Rawlings LB. The impact and targeting of social infrastructure investments: lessons from the Nicaraguan Social Fund. World Bank economic review. 2002; 16: 275-295.	possible, not randomized	possible (no blinding)	not given	*	parent/person recall	possible (no blinding of assessor or person under study)	* propensity score matched control group	2
Reese, H., Routray, P., Torondel, B., Sinharoy, S.S., Mishra, S., Freeman, M.C., Chang, H.H., Clasen, T., 2019. Assessing longer-term effectiveness of a combined household-level piped water and sanitation intervention on child diarrhoea, acute respiratory infection, soil-transmitted helminth infection and nutritional status: a matched cohort study in rural Odisha, India. International journal of …	possible, baseline differences intervention and control group	* no, assessed through negative control outcome	substantial loss to FU	* household-level interventions	parent/person recall	yes, assessor not blinded	**	4
Walker I, del Cid R, Ordonez F, et al. 1999. Ex-post evaluation of the Honduran social investment fund (FHIS 2). Tegucigalpa, Honduras: ESA Consultores.	possible, not randomized	possible (no blinding)	not given	*	parent/person recall	possible (no blinding of assessor or person under study)	no adjustment for covariates or clustering	1

## Sheet: p4
reference	Risk of bias assessment for intervention studies
	Selection bias	Response bias	Follow-up bias	Misclassification bias	Outcome assessment	Outcome measurement	Bias in analysis	Total
	Is there evidence of selection bias, which refers to systematic differences between baseline characteristics of the groups that are compared? Please specify as either yes, possible or no (= 1 star), with details. (c)RCTs receive 1 star, unless evidence of selection bias (e.g. randomisation procedures not followed). Meaningful differences between groups at baseline in (c)RCTs receive 0 stars. Rate…	Is there evidence of response bias? Please specify as either yes, possible or no (= 1 star), with details. If intervention recipient was not blinded to intervention status, 0 stars.	Is there evidence of bias due to missing follow-up data? Please specify as either yes, possible or no (= 1 star), with details (specifying the amount of loss to follow-up). <10% receives 1 star, ≥10% receives 0 stars.	Is there risk of households not receiving the intervention being misclassified as having received it, or vice versa? Please specify as either yes, possible, or no (=1 star), with details. Interventions delivered at the household/individual level receive 1 star. Interventions delivered at the community level that missed a substantial, i.e. ≥10%, proportion of the target population receive 0 stars,…	Is there evidence of bias arising from how the outcome was assessed? Please specify as either yes, possible, or no (=1 star), with details. Parent / person recall (=0 stars). Fieldworker assessed (=1 star). Physician / microbiologically assessed (=2 stars)	Is there evidence of ascertainment bias? Please specify as either yes, possible or no (= 1 star). If outcome measurement staff were not blinded to intervention status, 0 stars.	Is there evidence that analysis was not appropriately adjusted for clustering and/or confounding, if appropriate? Please specify as either yes, possible or no. Scoring is based on losing stars (max. 2). Individual RCTs with baseline balance on covariates are unlikely to require adjustment (=2 stars). Cluster-RCTs and non-randomised trials may require adjustment for clustering (-1 star if not done…	Please state total number of stars (x/9 possible stars), please state here any specific issues that you would like to draw attention to.
Ahmed NU, Zeitlin MF, Beiser AS, Super CM, Gershoff SN. A longitudinal study of the impact of behavioural change intervention on cleanliness, diarrhoeal morbidity and growth of children in rural Bangladesh. Soc Sci Med 1982. 1993 Jul;37(2):159–71.	possible, not randomized	possible, no blinding	~10% LTF	*	parent/person recall	possible, no blinding	no adjustment	1
Azor-Martinez, E., Garcia-Fernandez, L., Strizzi, J.M., Cantarero-Vallejo, M.D., Jimenez-Lorente, C.P., Balaguer-Martinez, J.V., Torres-Alegre, P., Yui-Hifume, R., Sanchez-Forte, M., Gimenez-Sanchez, F., 2020. Effectiveness of a hand hygiene program to reduce acute gastroenteritis at child care centers: A cluster randomized trial. American journal of infection control 48, 1315–1321.	*	possible (no blinding)	* 95% of parents returned questionnaire	group training sessions	* parent/person recall, but 80% conformed by doctor	not blinded	**	5
Ban HQ, Li T, Shen J, Li J, Peng PZ, Ye HP, et al. Effects of multiple cleaning and disinfection interventions on infectious diseases in children: a group randomized trial in China. Biomedical and Environmental Sciences 2015;28(11):779-87	only two kindergartens chosen and thhose two randomized	possible (no blinding)	>15% loss to FU	institutional intervention	parent/person recall	not blinded	no information	0
Bartlett AV, Jarvis BA, Ross V, Katz TM, Dalia MA, Englender SJ, et al. Diarrheal illness among infants and toddlers in day care centers: effects of active surveillance and staff training without subsequent monitoring. Am J Epidemiol. 1988 Apr;127(4):808–17.	*	possible, no blinding	* 5-7% LTF	*	** microbiologically assessed	* assessor blinded	no adjustment	6
Begum, M.R., Al Banna, M.H., Akter, S., Kundu, S., Sayeed, A., Hassan, M.N., Chowdhury, S., Khan, M.S.I., 2020. Effectiveness of WASH Education to Prevent Diarrhea among Children under five in a Community of Patuakhali, Bangladesh. SN Comprehensive Clinical Medicine 2, 1158–1162.	differences between intervention and control group	possible (no blinding)	possible, no info	*household intervention	parent/person recall	not blinded	no information	1
Black RE, Dykes AC, Anderson KE, Wells JG, Sinclair SP, Gary GW, et al. Handwashing to prevent diarrhea in day-care centers. Am J Epidemiol. 1981;113(4):445–451.	possible, four centers randomized and baseline difference in diarrhoea incidence	possible, no blinding	not given	*	** day-care personnel reported, investigator confirmed, microbiologically monitored	possible, no blinding	no adjustment	3
Briceño B, Coville A, Martinez S. Promoting Handwashing and Sanitation: Evidence from a Large-Scale Randomized Trial in Rural Tanzania. The World Bank; 2015. (Policy Research Working Paper). Report No.: 7164.	*	possible (no blinding)	not given (baseline data collection could not be conducted as intended)	community intervention, not all households reached	parent/person recall	* assessor blinded to intervention status	** adjusted for clustering	4
Butz AM, Larson E, Fosarelli P, Yolken R. Occurrence of infectious symptoms in children in day care homes. Am J Infect Control. 1990 Dec;18(6):347–53.	possible, 49% of DCC declined to participate	possible, no blinding	high LTFU	*	day-care personnel reported	possible, no blinding	* clustering not accounted for	2
Carabin H, Gyorkos TW, Soto JC, Joseph L, Payment P, Collet JP. Effectiveness of a training program in reducing infections in toddlers attending day care centers. Epidemiol Camb Mass. 1999 May;10(3):219–27.	possible, 31% of DCC declined to participate	possible, no blinding	data not collected in all centers initially included	*	day-care personnel reported	possible, no blinding	**	3
Chase C, Do Q-T. Handwashing Behavior Change at Scale: Evidence from a Randomized Evaluation in Vietnam. The World Bank; 2012. (Policy Research Working Paper). Report No.: 6207.	possible, deline to participate/loss before allocation not given	possible, no blinding	* <6% LTF	*	parent/person recall	possible, no blinding	** clustering and covariates	4
Galiani S, Gertler P, Ajzenman N, Orsola-Vidal A. Promoting Handwashing Behavior: The Effects of Large-scale Community and School-level Interventions. Health Econ. 2015 Oct 12	possible, deline to participate/loss before allocation not given	possible, no blinding	20% LTF	possible (community intervention at istrict level)	parent/person recall	possible, no blinding	** clustering and covariates	2
Haggerty PA, Muladi K, Kirkwood BR, Ashworth A, Manunebo M. Community-based hygiene education to reduce diarrhoeal disease in rural Zaire: impact of the intervention on diarrhoeal morbidity. Int J Epidemiol. 1994 Oct;23(5):1050–9.	possible, deline to participate/loss before allocation not given	possible, no blinding	~ 10% LTF	*	parent/person recall	possible, no blinding	* clustering not accounted for	2
Han AM, Hlaing T. Prevention of diarrhoea and dysentery by hand washing. Trans R Soc Trop Med Hyg. 1989;83(1):128–131.	possible, deline to participate/loss before allocation not given	possible, no blinding	* ~ 2% LTF	*	* daily surveillance from community health workers, weekly monitored by staff of the Department of Medical Research	* blinding of assessors	* clustering not accounted for	5
Hashi, A., Kumie, A., Gasana, J., 2017. Hand washing with soap and WASH educational intervention reduces under-five childhood diarrhoea incidence in Jigjiga District, eastern Ethiopia: a community-based cluster randomized controlled trial. Preventive medicine reports 6, 361–368.	*	possible (no blinding)	* 25/1224 children loss to FU	* household interventions	parent/person recall	not blinded	* not adjusted for clustered data	4
Huda TMN, Unicomb L, Johnston RB, Halder AK, Yushuf Sharker MA, Luby SP. Interim evaluation of a large scale sanitation, hygiene and water improvement programme on childhood diarrhea and respiratory disease in rural Bangladesh. Soc Sci Med 1982. 2012 Aug;75(4):604–11.	possible, not randomized	possible, no blinding	not given	*	parent/person recall	possible, no blinding	* adjusted for clustering and time of data collection	2
Kotch JB, Isbell P, Weber DJ, Nguyen V, Savage E, Gunn E, et al. Hand-washing and diapering equipment reduces disease among children in out-of-home child care centers. Pediatrics. 2007 Jul;120(1):e29-36.	* (5/72 centers declined)	possible, no blinding	~20% LTFU	*	parent/person recall	possible, no blinding	**	4
Kotch JB, Weigle KA, Weber DJ, Clifford RM, Harms TO, Loda FA, et al. Evaluation of an hygienic intervention in child day-care centers. Pediatrics. 1994 Dec;94(6 Pt 2):991–4.	possible, deline to participate/loss before allocation not given, significant differences between groups	* blinded (parental illness reports were blinded to the intervention status of their children's day-care ceter	* around 5% (plus one centre withdrew before final data collection)	*	parent/person recall	* assessor blinded	** adjusted for clustering and various covariates	6
Ladegaard MB, Stage V. [Hand-hygiene and sickness among small children attending day care centers. An intervention study]. Ugeskr Laeger. 1999 Aug 2;161(31):4396–400.	possible, deline to participate/loss before allocation not given	possible, no blinding	not given	*	parent/person recall	possible, no blinding	* clustering not accounted for	2
Langford R, Lunn P, Brick CP. Hand-washing, subclinical infections, and growth: A longitudinal evaluation of an intervention in Nepali slums. Am J Hum Biol. 2011;23(5):621–629.	possible, deline to participate/loss before allocation not given	possible, no blinding	11% LTF	*	parent/person recall	possible, no blinding	* intrapersonal clustering and selected covariates	2
Lee W, Stoeckel J, Jintaganont P, Romanarak T, Kullavanijaya S. The impact of a community based health education program on the incidence of diarrheal disease in southern Thailand. Southeast Asian J Trop Med Public Health. 1991 Dec;22(4):548–56.	possible, only five clusters randomized to intervention and control	possible, no blinding	not reported	*	* fieldworker assessed	possible, no blinding	* clustering not accounted for	3
Luby, S.P., Rahman, M., Arnold, B.F., Unicomb, L., Ashraf, S., Winch, P.J., Stewart, C.P., Begum, F., Hussain, F., Benjamin-Chung, J., Leontsini, E., Naser, A.M., Parvez, S.M., Hubbard, A.E., Lin, A., Nizame, F.A., Jannat, K., Ercumen, A., Ram, P.K., Das, K.K., Abedin, J., Clasen, T.F., Dewey, K.G., Fernald, L.C., Null, C., Ahmed, T., Colford, J.M., 2018. Effects of water quality, sanitation, han…	*	* included negative control outcome	* 94% complete FU	* (household intervention)	parent/person recall	possible, data collectors not blinded (statistical analysis blinded)	**	6
Luby SP, Agboatwalla M, Painter J, Altaf A, Billhimer WL, Hoekstra RM. Effect of intensive handwashing promotion on childhood diarrhea in high-risk communities in Pakistan: a randomized controlled trial. JAMA. 2004 Jun 2;291(21):2547–54.	* (no decline to participate)	possible, no blinding	11% LTF of person time	*	parent/person recall	possible, no blinding	**	4
Luby SP, Agboatwalla M, Hoekstra RM, Rahbar MH, Billhimer W, Keswick BH. Delayed effectiveness of home-based interventions in reducing childhood diarrhea, Karachi, Pakistan. Am J Trop Med Hyg 2004; 71: 420–7	possible, originally randomized design but drop outs were replaced with intervention neighbours and additional controls recruited	possible, no blinding	not given	*	parent/person recall	possible, no blinding	** clustering and covariates	3
Luby SP, Agboatwalla M, Painter J, et al. Combining drinking water treatment and hand washing for diarrhoea prevention, a cluster randomised controlled trial. Trop Med Int Health 2006; 11: 479–89.	possible, decline to participate not given	possible, no blinding	~ 10% LTF in all arms	*	parent/person recall	possible, no blinding	** clustering	3
Ma, Y., Sudfeld, C.R., Kim, H., Lee, J., Cho, Y., Awoonor-Williams, J.K., Degley, J.K., Cha, S., 2019. Evaluating the impact of community health volunteer home visits on child diarrhea and fever in the Volta Region, Ghana: A cluster-randomized controlled trial. PLoS medicine 16, e1002830.	*	possible (no blinding)	>10% loss to FU (18% attrition)	* household interventions	parent/person recall	possible, data collectors not blinded	**	4
Manaseki-Holland, S.; Manjang, B.; Hemming, K.; Martin, J. T.; Bradley, C.; Jackson, L.; Taal, M.; Gautam, O. P.; Crowe, F.; Sanneh, B.; Ensink, J.; Stokes, T.; Cairncross, S. Effects on childhood infections of promoting safe and hygienic complementary-food handling practices through a community-based programme: A cluster randomised controlled trial in a rural area of The Gambia. PLoS Medicine / …	*	possible (no blinding)	possible, no info	intervention delivered at community level, 73% of households able to report intervention messages	parent/person recall	not blinded	** adjusted and adjusted for clustering	3
Morse, T., Tilley, E., Chidziwisano, K., Malolo, R., Musaya, J., 2020. Health Outcomes of an Integrated Behaviour-Centred Water, Sanitation, Hygiene and Food Safety Intervention–A Randomised before and after Trial. International journal of environmental research and public health 17, 2648.	*	possible (no blinding)	19% loss to FU	* community intervention but also household meetings (1 to 1)	parent/person recall	possible, data collectors not blinded	* not adjusted for clustered data	3
Nicholson JA, Naeeni M, Hoptroff M, Matheson JR, Roberts AJ, Taylor D, et al. An investigation of the effects of a hand washing intervention on health outcomes and school absence using a randomised trial in Indian urban communities. Trop Med Int Health TM IH. 2014 Mar;19(3):284–92.	possible, cluster-randomized but households selected using snowball sampling methods	possible, no blinding	~18% LTF	*	parent/person recall	possible, no blinding	no adjustment	1
Null, C., Stewart, C.P., Pickering, A.J., Dentz, H.N., Arnold, B.F., Arnold, C.D., Benjamin-Chung, J., Clasen, T., Dewey, K.G., Fernald, L.C., 2018. Effects of water quality, sanitation, handwashing, and nutritional interventions on diarrhoea and child growth in rural Kenya: a cluster-randomised controlled trial. The Lancet Global Health 6, e316–e329.	*	possible (no blinding)	* <1% loss to FU	* (household intervention)	parent/person recall	possible, data collectors not blinded (statistical analysis blinded)	**	5
Opryszko MC, Waheedullah Majeed S, Hansen PM, Myers JA, Baba D, Thompson RE, et al. Water and hygiene interventions to reduce diarrhoea in rural Afghanistan: a randomized controlled study. J Water Health. 2010;8(4):687–702.	*	possible, no blinding	10% LTF	*	parent/person recall	possible, no blinding	** clustering and covariates	4
Patel MK, Harris JR, Juliao P, Nygren B, Were V, Kola S, et al. Impact of a hygiene curriculum and the installation of simple handwashing and drinking water stations in rural Kenyan primary schools on student health and hygiene practices. Am J Trop Med Hyg. 2012 Oct;87(4):594–601.	possible, not randomized	possible, no blinding	58% LTF (after two years)	*	parent/person recall	possible, no blinding	no adjustment	1
Pickering AJ, Davis J, Blum AG, Scalmanini J, Oyier B, Okoth G, et al. Access to waterless hand sanitizer improves student hand hygiene behavior in primary schools in Nairobi, Kenya. Am J Trop Med Hyg. 2013;89(3):411–418.	possible, 18% decline to participate	possible, no blinding	not given	*	parent/person recall	possible, no blinding	**	3
Pinfold JV, Horan NJ. Measuring the effect of a hygiene behaviour intervention by indicators of behaviour and diarrhoeal disease. Trans R Soc Trop Med Hyg. 1996 Aug;90(4):366–71.	possible, not randomized	possible, no blinding	possible, only 75% of diarrhoea calendars collected	*	parent/person recall	possible, no blinding	no adjustment	1
Roberts L, Jorm L, Patel M, Smith W, Douglas RM, McGilchrist C. Effect of infection control measures on the frequency of diarrheal episodes in child care: a randomized, controlled trial. Pediatrics. 2000 Apr;105(4 Pt 1):743–6.	possible (recruitment rate of centers 88%)	possible, no blinding	22% LTF	*	parent/person recall	* blinding of outcome assessor	** adjusted for clustering and covariates	4
Shahid NS, Greenough WB, Samadi AR, Huq MI, Rahman N. Hand washing with soap reduces diarrhoea and spread of bacterial pathogens in a Bangladesh village. J Diarrhoeal Dis Res. 1996 Jun;14(2):85–9.	possible, not randomized	possible, no blinding	not given	*	** microbiologically assessed	possible, no blinding	no adjustment	3
Sinharoy, S.S., Schmidt, W.-P., Wendt, R., Mfura, L., Crossett, E., Grépin, K.A., Jack, W., Rwabufigiri, B.N., Habyarimana, J., Clasen, T., 2017. Effect of community health clubs on child diarrhoea in western Rwanda: cluster-randomised controlled trial. The Lancet Global Health 5, e699–e709.	*	possible (no blinding)	* 9%attrition	community intervention	parent/person recall	not blinded	* adjusted for clustering	3
Sircar BK, Sengupta PG, Mondal SK, Gupta DN, Saha NC, Ghosh S, et al. Effect of handwashing on the incidence of diarrhoea in a Calcutta slum. J Diarrhoeal Dis Res. 1987 Jun;5(2):112–4.	possible, not randomized	possible, no blinding	not given	*	parent/person recall	possible, no blinding	no adjustment	1
Stanton BF, Clemens JD. An educational intervention for altering water-sanitation behaviors to reduce childhood diarrhea in urban Bangladesh. II. A randomized trial toassess the impact of the intervention on hygienic behaviorsand rates of diarrhea. American Journal of Epidemiology 1987;125(2):292-301.	*	possible, no blinding	*	*	parent/person recall	possible, no blinding	**	5
Talaat M, Afifi S, Dueger E, El-Ashry N, Marfin A, Kandeel A, et al. Effects of hand hygiene campaigns on incidence of laboratory-confirmed influenza and absenteeism in schoolchildren, Cairo, Egypt. Emerg Infect Dis. 2011;17(4):619.	*	possible, no blinding	*	*	parent/person recall	possible, no blinding	**	5
Wilson JM, Chandler GN, Muslihatun, Jamiluddin . Hand-washing reduces diarrhoea episodes: a study in Lombok, Indonesia. Trans R Soc Trop Med Hyg. 1991 Dec;85(6):819–21.	possible, not randomized	possible, no blinding	*	*	parent/person recall	possible, no blinding	no adjustment	2
Zomer TP, Erasmus V, Looman CW, Tjon-A-Tsien A, Van Beeck EF, De Graaf JM, et al. A hand hygiene intervention to reduce infections in child daycare: a randomized controlled trial. Epidemiol Infect. 2015 Sep;143(12):2494–502.	possible, only 39% of parents gave informed consent	possible, no blinding	* 6% LTF	*	parent/person recall, diary	possible, no blinding	**	4

## Sheet: p5
								Drinking-water interventions
reference	country	setting	study year	participants	intervention	duration of intervention	intervention combined with hygiene and/or sanitation component	baseline water/water in control group	provided safe water storage	effect estimate	lower 95% confidence interval	upper 95% confidence interval	quality rating	compliance	compliance assessed through	sex-disaggregated outcome data	number of children in intervention group	number of children in control group	study design	notes	review update 2021
Aiken, B. A., C. E. Stauber, G. M. Ortiz and M. D. Sobsey (2011). "An assessment of continued use and health impact of the concrete biosand filter in Bonao, Dominican Republic." American Journal of Tropical Medicine & Hygiene 85(2): 309-317.	Dominican Republic	urban	2007	all ages	POU, biosand filter	12	no	unimproved	no	0.4	0.2	0.76	3	0.9	cross-sectional survey (self-report)	yes	369	279	non-randomized study of intervention
Alam N, Wojtyniak B, Henry FJ, Rahaman MM. Mothers’ personal and domestic hygiene and diarrhoea incidence in young children in rural Bangladesh. Int J Epidemiol 1989; 18: 242–7.	Bangladesh	rural	1989	children<=5years	community piped water supply, hygiene education	34	yes	unimproved	no	0.83	0.77	0.89	3	not reported		no	389	390	non-randomized study of intervention
Arnold B, Arana B, Mäusezahl D, Hubbard A, Colford JM Jr. Evaluation of a pre-existing, 3-year household water treatment and handwashing intervention in rural Guatemala. Int J Epidemiol 2009; 38: 1651–61.	Guatemala	rural	2007	children<=5years	POU, chlorination, solar treatment, boiling, hygiene education	36	yes	improved, on premise	no	1.03	0.65	1.65	3	0.49	self-report	no	465	465	non-randomized study of intervention	grouped as solar intervention, main change here
Austin CJ. Investigation of in-house water chlorination and its effectiveness for rural areas of the Gambia. [New Orleans]: Tulane University School of Public Health and Tropical Medicine; 1993.	The Gambia	rural	1991	children<=5years	POU, chlorination	5	no	unimproved	no	1.02	0.34	3.07	5	0.6	assessment of chlorine residuals	no	215	215	randomized	combined effect estimates for children <=2 and children >2-5 years old
Aziz KM, Hoque BA, Hasan KZ, et al. Reduction in diarrhoeal diseases in children in rural Bangladesh by environmental and behavioural modifications. Trans R Soc Trop Med Hyg 1990; 84: 433–8.	Bangladesh	rural	1984	children<=5years	community improved water supply, hygiene education, latrine intervention	36	yes	unimproved	no	0.74	0.69	0.8	1	92% latrine construction	assume observed compliance	no	820	750	non-randomized study of intervention	combined effect estimates across three timepoints (1985-1987)
Bitew, B.D., Gete, Y.K., Biks, G.A., Adafrie, T.T., 2018. The effect of SODIS water treatment intervention at the household level in reducing diarrheal incidence among children under 5 years of age: a cluster randomized controlled trial in Dabat district, northwest Ethiopia. Trials 19, 412.	Ethiopia	rural	2016	children<=5years	POU, solar treatment	6	no	unimproved	no	0.6	0.52	0.7	5	>90%	observation	no	384	394	randomized		yes
Boisson S, Stevenson M, Shapiro L, Kumar V, Singh LP, Ward D, Clasen T. Effect of Household-Based Drinking Water Chlorination on Diarrhoea among Children under Five in Orissa, India: A Double-Blind Randomised Placebo-Controlled Trial. PLoS Med. 2013 Aug;10(8):e1001497. doi: 10.1371/journal.pmed.1001497. Epub 2013 Aug 20.	India	mixed	2011	children<=5years	POU, chlorination	12	no	unimproved	no	0.99	0.84	1.15	7	32% of samples with residual chlorine	assessment of chlorine residuals	no	1378	1366	randomized
Brown J, Sobsey MD, Loomis D. Local drinking water filters reduce diarrheal disease in Cambodia: a randomized, controlled trial of the ceramic water purifier. Am J Trop Med Hyg 2008; 79: 394–400.	Cambodia	rural	2008	children<=5years	POU, ceramic filter	5.5	no	unimproved	yes	0.61	0.45	0.83	5	0.98	survey (self-report)	yes	160	80	randomized	combined effect estimates of ceramic water purifier and iron-rich ceramic filter
Brown, J. Improving Household Drinking Water Quality: Use of Ceramic Water Filteres in Cambodia. Field Note. Water and Sanitation Program, UNICEF. 2007	Cambodia	mixed	2007	children<=5years	POU, ceramic filter	48	no	unimproved	yes	0.52	0.32	0.86	3	0.31	survey (self-report)	yes	80	80	non-randomized study of intervention
Brown, J., V. T. Hien, L. McMahan, M. W. Jenkins, L. Thie, K. Liang, E. Printy and M. D. Sobsey (2013). "Relative benefits of on-plot water supply over other 'improved' sources in rural Vietnam." Tropical Medicine and International Health 18(1): 65-74.	Vietnam	rural	2012	all ages	piped water to premise	4	no	improved, not on premise	no	0.59	0.39	0.91	4	not reported		no	224	76	non-randomized study of intervention
Cha S, Kang D, Tuffuor B, Lee G, Cho J, Chung J, et al. The Effect of Improved Water Supply on Diarrhea Prevalence of Children under Five in the Volta Region of Ghana: A Cluster-Randomized Controlled Trial. Int J Environ Res Public Health. 2015 Oct;12(10):12127–43.	Ghana	rural	2012-2014	children<=5years	community improved water supply, hygiene education, latrine construction in schools and markets	16	yes	unimproved	no	0.89	0.82	0.97	3	0.84	questionnaire (self-report)	no	305	302	randomized
Chiller TM, Mendoza CE, Lopez MB, et al. Reducing diarrhoea in Guatemalan children: randomized controlled trial of flocculant-disinfectant for drinking-water. Bull World Health Organ 2006; 84: 28–35.	Guatemala	rural	2002	children<=5years	POU, chlorination, safe storage	4	no	unimproved	yes	0.61	0.45	0.83	5	0.85	assessment of free chlorine	no	336	340	randomized
Chongsuvivatwong, V., L. Mo-suwan, J. Chompikul, K. Vitsupakorn and D. McNeil (1994). "Effects of piped water supply on the incidence of diarrheal diseases in children in southern Thailand." Southeast Asian Journal of Tropical Medicine & Public Health 25(4): 628-632.	Thailand	rural	1990	children<=5years	piped water to premise	12	no	unimproved	no	0.74	0.59	0.93	3	not reported		no	126	137	non-randomized study of intervention
Clasen T, Garcia Parra G, Boisson S, Collin S. Household-based ceramic water filters for the prevention of diarrhea: a randomized, controlled trial of a pilot program in Colombia. Am J Trop Med Hyg 2005; 73: 790–5.	Colombia	rural, urban, rural	2005	children<=5years	POU, ceramic filter	6	no	unimproved	yes	1.37	0.21	8.87	5	not reported		no	14	14	randomized	effect estimates are for different locations, Curvarado
Clasen T, Garcia Parra G, Boisson S, Collin S. Household-based ceramic water filters for the prevention of diarrhea: a randomized, controlled trial of a pilot program in Colombia. Am J Trop Med Hyg 2005; 73: 790–5.	Colombia	rural, urban, rural	2005	children<=5years	POU, ceramic filter	6	no	improved, on premise	yes	0.6	0.24	1.56	5	not reported		no	32	32	randomized	effect estimates are for different locations, Dabeida
Clasen T, Garcia Parra G, Boisson S, Collin S. Household-based ceramic water filters for the prevention of diarrhea: a randomized, controlled trial of a pilot program in Colombia. Am J Trop Med Hyg 2005; 73: 790–5.	Colombia	rural, urban, rural	2005	children<=5years	POU, ceramic filter	6	no	improved, on premise	yes	0.19	0.06	0.58	5	not reported		no	25	25	randomized	effect estimates are for different locations, Cartagenita
Clasen TF, Brown J, Collin S, Suntura O, Cairncross S. Reducing diarrhea through the use of household-based ceramic water filters: a randomized, controlled trial in rural Bolivia. Am J Trop Med Hyg 2004; 70: 651–7.	Bolivia	rural	2004	children<=5years	POU, ceramic filter	6	no	unimproved	yes	0.33	0.13	0.7	5	0.72	observation	no	15	17	randomized
Clasen TF, Brown J, Collin SM. Preventing diarrhoea with household ceramic water filters: assessment of a pilot project in Bolivia. Int J Environ Health Res 2006; 16: 231–9.	Bolivia	rural	2004	children<=5years	POU, ceramic filter	5	no	unimproved	yes	0.55	0.27	1.06	5	0.67	observation and questionnaire	no	40	20	randomized
Conroy RM, Elmore-Meegan M, Joyce T, McGuigan KG, Barnes J. Solar disinfection of drinking water and diarrhoea in Maasai children: a controlled field trial. Lancet 1996; 348: 1695–7.	Kenya	rural	1996	children>5years	POU, solar treatment	3	no	unimproved	no	0.75	0.6	0.91	3	~100%	observation (random checks)	no	108	98	randomized
Conroy RM, Meegan ME, Joyce T, McGuigan K, Barnes J. Solar disinfection of water reduces diarrhoeal disease: an update. Arch Dis Child 1999; 81: 337–8.	Kenya	rural	1999	children<=5years	POU, solar treatment	12	no	unimproved	no	0.76	0.71	0.81	2	not reported		no	175	175	randomized
Crump JA, Otieno PO, Slutsker L, et al. Household based treatment of drinking water with flocculant-disinfectant for preventing diarrhoea in areas with turbid source water in rural western Kenya: cluster randomised controlled trial. BMJ 2005; 3	Kenya	rural	2003	children<=5years	POU, chlorination, coagulation	5	no	unimproved	no	0.79	0.65	0.96	4	>85%	assessment of free chlorine concentrations	no	404	201	randomized	combined effect estimate of flocculant-disinfectant and sodium hypochlorite
Devoto F., Duflo E., Dupas P., Pariente W., Pons V. Happiness on Tap: Piped Water Adoption in Urban Morocco. NBER Working Paper No. 16933, Issued in April 2011	Marocco	urban	2011	children<=5years	piped water to premise	6	no	improved, not on premise	no	1.04	0.68	1.6	4	69% of households in treatment group had purchased a connection 6 months after start of the implementation campaign	observation	no	523	523	randomized
du Preez M, Conroy RM, Ligondo S, et al. Randomized intervention study of solar disinfection of drinking water in the prevention of dysentery in Kenyan children aged under 5 years. Environ Sci Technol 2011; 45: 9315–23.	Kenya	mixed	2007	children<=5years	POU, solar treatment	17	no	improved, not on premise	no	0.63	0.48	0.81	5	not reported		no	555	534	randomized	combined effect estimates of dysentery and non-dysentery days
du Preez M, Conroy RM, Wright JA, Moyo S, Potgieter N, Gundry SW. Use of ceramic water filtration in the prevention of diarrheal disease: a randomized controlled trial in rural South Africa and Zimbabwe. Am J Trop Med Hyg 2008; 79: 696–701.	South Africa/Zimbabwe	rural	2008	children<=5years	POU, ceramic filter	6	no	unimproved	yes	0.21	0.12	0.36	5	"acceptance during the trial was very high"		no	62	53	randomized
Du Preez M, Mcguigan KG, Conroy RM. Solar disinfection of drinking water in the prevention of dysentery in South African children aged under 5 years: the role of participant motivation. Environ Sci Technol. 2010 Nov 15;44(22):8744–9.	South Africa	urban	2007/2008	children<=5years	POU, solar treatment	12	no	improved, not on premise	no	0.64	0.39	1.05	4	not given (25% filled out diaries)		no	383	335	randomized
Ercumen A, Arnold BF, Kumpel E, Burt Z, Ray I, Nelson K, et al. Upgrading a Piped Water Supply from Intermittent to Continuous Delivery and Association with Waterborne Illness: A Matched Cohort Study in Urban India. PLoS Med. 2015;12(10):e1001892.	India	urban	2010-2012	children<=5years	continuous piped water to premise	36	no	improved, on premise	no	0.93	0.83	1.04	3	intervention hh received drinking water in 5.4% from borewell and in 1.4% from bottled water	self-report	no	2335.2	2287.6	non-randomized study of intervention
Ercumen A, Naser AM, Unicomb L, Arnold BF, Colford JM, Luby SP. Effects of source- versus household contamination of tubewell water on child diarrhea in rural Bangladesh: a randomized controlled trial. PloS One. 2015;10(3):e0121907.	Bangladesh	rural	2011/2012	children<=5years	POU, chlorination, safe storage	14	no	improved, not on premise	yes	0.64	0.55	0.73	5	87% of safe water containers contained water, 83% of this water had free chlorine residuals >0.2mg/L	assessment of free chlorine concentrations	no	600	600	randomized
Fabiszewski de Aceituno, A. M., C. E. Stauber, A. R. Walters, R. E. Meza Sanchez and M. D. Sobsey (2012). "A randomized controlled trial of the plastic-housing BioSand filter and its impact on diarrheal disease in Copan, Honduras." American Journal of Tropical Medicine & Hygiene 86(6): 913-921.	Honduras	rural	2008	children<=5years	POU, biosand filter, safe storage	6	no	unimproved	yes	0.58	0.3	1.09	5	not reported		no	118	112	randomized
Fagerli, K., Gieraltowski, L., Nygren, B., Foote, E., Gaines, J., Oremo, J., Odhiambo, A., Kim, S., Quick, R., 2020. Use, acceptability, performance, and health impact of hollow fiber ultrafilters for water treatment in rural Kenyan households, 2009–2011. The American journal of tropical medicine and hygiene 103, 465–471.	Kenya	rural	2009-2011	children<=5years	POU, hollow fiber ultrafilter	12	no	unimproved	no	1.089	0.847	1.321	4	0.455	observation of filters whether wet	no	92	74	randomized		yes
Galiani S, Gonzales-Razada M, Schargrodsky E. Water Expansions in Shantytowns: Health and Savings. Economica (2009) 76: 607-622	Argentina	urban	2008	children<=5years	piped water to premise	7	no	improved, not on premise	no	0.53	0.26	1.04	3	not reported		no	366	269	non-randomized study of intervention
Garrett, V., P. Ogutu, P. Mabonga, S. Ombeki, A. Mwaki, G. Aluoch, M. Phelan and R. E. Quick (2008). "Diarrhoea prevention in a high-risk rural Kenyan population through point-of-use chlorination, safe water storage, sanitation, and rainwater harvesting." Epidemiology and Infection 136(11): 1463-1471.	Kenya	rural	2001	children<=5years	POU, chlorination, safe storage, hygiene education, latrine intervention	18	yes	unimproved	yes	0.31	0.23	0.41	2	0.43	assessment of residual chlorine	no	618	342	randomized
Gasana J, Morin J, Ndikuyeze A, Kamoso P. Impact of water supply and sanitation on diarrheal morbidity among young children in the socioeconomic and cultural context of Rwanda (Africa). Environ Res. 2002 Oct;90(2):76–88.	Rwanda	rural	-	children<=5years	community improved water supply	18	no	unimproved	no	1	0.85	1.18	2	not reported		no	388	53	non-randomized study of intervention
Graf, J., S. Z. Togouet, N. Kemka, D. Niyitegeka, R. Meierhofer and J. G. Pieboji (2010). "Health gains from solar water disinfection (SODIS): Evaluation of a water quality intervention in Yaounde, Cameroon." Journal of Water and Health 8(4): 779-796.	Cameroon	urban	2007	children<=5years	POU, solar treatment, hygiene education	5	yes	unimproved	no	0.63	0.45	0.89	2	Medium - 129/369 'regular users; 71/369 'irregular users'; 129 'non-users'	questionnaire and score of SODIS use	no	590.4	483.2	non-randomized study of intervention
Gruber JS, Reygadas F, Arnold BF, Ray I, Nelson K, Colford JM Jr. A Stepped Wedge, Cluster-Randomized Trial of a Household UV-Disinfection and Safe Storage Drinking Water Intervention in Rural Baja California Sur, Mexico. Am J Trop Med Hyg. 2013 Aug;89(2):238-45. doi: 10.4269/ajtmh.13-0017. Epub 2013 Jun 3.	Mexico	rural	2009	all ages	POU, solar treatment	15	no	unimproved	no	0.8	0.51	1.27	4	treated and safely stored water in 40% of intervention visits	observation	no	415	354	randomized
Harshfield, E., D. Lantagne, A. Turbes and C. Null (2012). "Evaluating the sustained health impact of household chlorination of drinking water in rural Haiti." American Journal of Tropical Medicine & Hygiene 87(5): 786-795.	Haiti	rural	2012	children<=5years	POU, chlorination, hygiene education	90	yes	unimproved	no	0.59	0.36	0.89	3	34% of participants reported daily chlorine use	self-report	yes	201	425	non-randomized study of intervention
Hartinger, S.M., Lanata, C.F., Hattendorf, J., Verastegui, H., Gil, A.I., Wolf, J., Mäusezahl, D., 2016. Improving household air, drinking water and hygiene in rural Peru: a community-randomized–controlled trial of an integrated environmental home-based intervention package to improve child health. International journal of epidemiology 45, 2089–2099.	Peru	rural	2012	children<=5years	POU, solar treatment, hygiene education	12	yes	improved, on premise	no	0.78	0.58	1.04	5			no	267	267	randomized
Hill, C.L., McCain, K., Nyathi, M.E., Edokpayi, J.N., Kahler, D.M., Operario, D.J., Taylor, D.D., Wright, N.C., Smith, J.A., Guerrant, R.L., 2020. Impact of Low-Cost Point-of-Use Water Treatment Technologies on Enteric Infections and Growth among Children in Limpopo, South Africa. The American journal of tropical medicine and hygiene 103, 1405–1415.	South Africa	rural	2017-2019	children<=5years	POU, silver-impregnated ceramic water filter plus (temporally) silber impregnated tables	24	no	improved, not on premise	yes	1.17	0.7	1.96	4	0.758	questionnaire (self-report) and Smart Spout (modified spigot with a sensor-- provided objective measure of intervention usage)	no	102	98	randomized		yes
Humphrey, J.H., Mbuya, M.N., Ntozini, R., Moulton, L.H., Stoltzfus, R.J., Tavengwa, N.V., Mutasa, K., Majo, F., Mutasa, B., Mangwadu, G., 2019. Independent and combined effects of improved water, sanitation, and hygiene, and improved complementary feeding, on child stunting and anaemia in rural Zimbabwe: a cluster-randomised trial. The Lancet Global Health 7, e132–e147.	Zimbabwe	rural	2015	children<=5years	POU, chlorination plus improved sanitation, basic handwashing stations, provision of soap, hygiene education and provision of play space	28	yes	improved, not on premise	no	1.18	0.87	1.61	5	0.87	self-report	no	1909	1777	randomized		yes
Hunter, P. R., G. I. Ramirez Toro and H. A. Minnigh (2010). "Impact on diarrhoeal illness of a community educational intervention to improve drinking water quality in rural communities in Puerto Rico." BMC Public Health 10: 219.	Puerto Rico	rural	2005	all ages	improved quality of piped water to premise	15	no	improved, on premise	no	0.32	0.14	0.74	4	comparison is between households that USE the intervention matched to controls		no	1288	1242	non-randomized study of intervention
Iijima, Y., M. Karama, J. O. Oundo and T. Honda (2001). "Prevention of bacterial diarrhea by pasteurization of drinking water in Kenya." Microbiology & Immunology 45(6): 413-416.	Kenya	rural	1995	all ages	POU, pasteurization, hygiene education	4	yes	unimproved	no	0.56	0.39	0.81	0	not reported		no	750	750	non-randomized study of intervention
Jain, S., O. K. Sahanoon, E. Blanton, A. Schmitz, K. A. Wannemuehler, R. M. Hoekstra and R. E. Quick (2010). "Sodium dichloroisocyanurate tablets for routine treatment of household drinking water in periurban Ghana: a randomized controlled trial." American Journal of Tropical Medicine & Hygiene 82(1): 16-22.	Ghana	urban	2006	children<=5years	POU, chlorination	3	no	improved, not on premise	no	1.13	0.91	1.4	7	free chlorine residuals =/> 0.2 mg/L in stored drinking water for intervention 74-89% vs 0-7% in intervention group	assessment of chlorine residuals	no	281	268	randomized
Jensen PK, Ensink JHJ, Jayasinghe G, van der Hoek W, Cairncross S, Dalsgaard A. Effect of chlorination of drinking-water on water quality and childhood diarrhoea in a village in Pakistan. J Health Popul Nutr 2003; 21: 26–31.	Pakistan	rural	2000	children<=5years	chlorination of source water, improving community water supply	6	no	unimproved	no	0.94	0.74	1.21	2	not reported		no	144	82	non-randomized study of intervention
Kirby, M.A., Nagel, C.L., Rosa, G., Umupfasoni, M.M., Iyakaremye, L., Thomas, E.A., Clasen, T.F., 2017. Use, microbiological effectiveness and health impact of a household water filter intervention in rural Rwanda—A matched cohort study. International journal of hygiene and environmental health 220, 1020–1029.	Rwanda	rural	2014	children<=5years	POU, tabletop gravity-based household water filter plus improved solid fuel stove	24	no	improved, not on premise	yes	0.55	0.27	0.92	4	0.5	Sensor-equipped filters (Sweetsense usage sensor)	no	148.03	193.44	non-randomized study of intervention		yes
Kirby, M.A., Nagel, C.L., Rosa, G., Zambrano, L.D., Musafiri, S., Ngirabega, J. de D., Thomas, E.A., Clasen, T., 2019. Effects of a large-scale distribution of water filters and natural draft rocket-style cookstoves on diarrhea and acute respiratory infection: A cluster-randomized controlled trial in Western Province, Rwanda. PLoS medicine 16, e1002812.	Rwanda	rural	2016	children<=5years	POU, tabletop gravity-based household water filter plus improved solid fuel stove	20	no	improved, not on premise	yes	0.71	0.59	0.87	4	0.662	water in filter	no	1073	1101	randomized		yes
Kirchhoff LV, McClelland KE, Pinho MDC, Araujo JG, De Sousa MA, Guerrant RL. Feasibility and efficacy of in-home water chlorination in rural North-eastern Brazil. J Hyg (Lond). 1985;94(02):173–80	Brazil	rural	1981	children<=5years	POU, chlorination	4.5	no	unimproved	no	0.97	0.78	1.21	3	not reported		no	19	19	randomized
Klasen S, Lechtenfeld T, Meier K, Rieckmann J. Benefits trickling away: The health impact of extending access to piped water and sanitation in urban Yemen. Göttingen: Georg-August-Universität; 2012 p. 1–35. Report No.: 110.	Yemen	urban - mountain	2009	children<=5years	piped water to premise	48	no	improved	no	1.84082	0.88	3.84	2	not reported		no	204.5	204.5	non-randomized study of intervention	in-town control group
Klasen S, Lechtenfeld T, Meier K, Rieckmann J. Benefits trickling away: The health impact of extending access to piped water and sanitation in urban Yemen. Göttingen: Georg-August-Universität; 2012 p. 1–35. Report No.: 110.	Yemen	urban - coastal	2009	children<=5years	piped water to premise	48	no	improved	no	1.18	0.53	2.65	2	not reported		no	169	169	non-randomized study of intervention
Kremer M., Leino J., Miguel E., Zwane A., Spring Cleaning: Rural Water Impacts, Valuation and Property Rights Institutions. NBER Working Paper Series 2009.	Kenya	rural	2009	children<=5years	spring protection, improving community water supply	20	no	unimproved	no	0.75	0.57	0.99	3	increased fraction of trips to protected springs by 69 percentage points in intervention group		no	1047	995	randomized
Lindquist ED, George CM, Perin J, Neiswender de Calani KJ, Norman WR, Davis TP, et al. A cluster randomized controlled trial to reduce childhood diarrhea using hollow fiber water filter and/or hygiene-sanitation educational interventions. Am J Trop Med Hyg. 2014 Jul;91(1):190–7.	Bolivia	urban	2010	children<=5years	POU, hollow fiber filter	4	no	unimproved	yes	0.21	0.15	0.3	5	97% always or almost always use of filter	self-report	no	330	279	randomized
Luby SP, Agboatwalla M, Hoekstra RM, Rahbar MH, Billhimer W, Keswick BH. Delayed effectiveness of home-based interventions in reducing childhood diarrhea, Karachi, Pakistan. Am J Trop Med Hyg 2004; 71: 420–7	Pakistan	urban	2004	children<=5years	POU, chlorination, safe storage	18	no	unimproved	yes	0.43	0.27	0.67	3	not reported		no	155	130	non-randomized study of intervention	combined effect estimates for bleach plus regular vessel and bleach plus insulated vessel
Luby SP, Agboatwalla M, Painter J, et al. Combining drinking water treatment and hand washing for diarrhoea prevention, a cluster randomised controlled trial. Trop Med Int Health 2006; 11: 479–89.	Pakistan	urban	2003	children<=5years	POU, chlorination, flocculation, safe storage	9	no	improved, not on premise	yes	0.52	0.41	0.66	3	not reported		no	527	282	randomized	combined effect estimates for age group <1, 1-2 and 2-5 and bleach water treatment and flocculant disinfectant water treatment
Luby, S.P., Rahman, M., Arnold, B.F., Unicomb, L., Ashraf, S., Winch, P.J., Stewart, C.P., Begum, F., Hussain, F., Benjamin-Chung, J., Leontsini, E., Naser, A.M., Parvez, S.M., Hubbard, A.E., Lin, A., Nizame, F.A., Jannat, K., Ercumen, A., Ram, P.K., Das, K.K., Abedin, J., Clasen, T.F., Dewey, K.G., Fernald, L.C., Null, C., Ahmed, T., Colford, J.M., 2018. Effects of water quality, sanitation, han…	Bangladesh	rural	2012-2015	children<=5years	POU, chlorination, safe storage	24	no	improved, not on premise	yes	0.89	0.7	1.13	6	>75%	self-report, assessment of free chlorine in stored water	no	986	1944	randomized	chlorine arm	yes
Lule, J. R., J. Mermin, J. P. Ekwaru, S. Malamba, R. Downing, R. Ransom, D. Nakanjako, W. Wafula, P. Hughes, R. Bunnell, F. Kaharuza, A. Coutinho, A. Kigozi and R. Quick (2005). "Effect of home-based water chlorination and safe storage on diarrhea among persons with human immunodeficiency virus in Uganda." American Journal of Tropical Medicine & Hygiene 73(5): 926-933.	Uganda	rural	2005	children<=5years	POU chlorination, safe storage	19	no	improved, not on premise	yes	0.9	0.51	1.59	6	not reported		no	122	122	randomized
Maeusezahl D. et al. Solar drinking water disinfection (SODIS) to reduce childhood diarrhoea in rural Bolivia: a cluster-randomized, controlled trial. PLoS Med 2009; 6: e1000125.	Bolivia	rural	2009	children<=5years	POU, solar treatment, hygiene education	12	yes	improved, not on premise	no	0.91	0.64	1.3	3	0.32	observation	no	376	349	randomized
Mahfouz, A. A. R., M. Abdel-Moneim, R. A. G. Al-Erian and O. M. Al-Amari (1995). "Impact of chlorination of water in domestic storage tanks on childhood diarrhoea: A community trial in the rural areas of Saudi Arabia." Journal of Tropical Medicine and Hygiene 98(2): 126-130.	Saudi Arabia	rural	1995	children<=5years	POU, chlorination	6	no	unimproved	no	0.55	0.29	1.04	3	not reported		no	159	152	non-randomized study of intervention
Majuru, B., M. M. Mokoena, P. Jagals and P. R. Hunter (2011). "Health impact of small-community water supply reliability." International Journal of Hygiene and Environmental Health 214(2): 162-166.	South Africa	rural	2007	all ages	community piped water supply	8	no	unimproved	no	0.43	0.24	0.79	1	not reported		no	83	31	non-randomized study of intervention
McGuigan, K. G., P. Samaiyar, M. du Preez and R. M. Conroy (2011). "High compliance randomized controlled field trial of solar disinfection of drinking water and its impact on childhood diarrhea in rural Cambodia." Environmental Science & Technology 45(18): 7862-7867.	Cambodia	rural	2009	children<=5years	POU, solar treatment	12	no	improved, not on premise	no	0.43	0.28	0.66	4	not reported		no	446	446	randomized	combined effect estimates for dysenteria and non-dysenteria days
Mengistie B, Berhane Y, Worku A. Household water chlorination reduces incidence of diarrhea among under-five children in rural Ethiopia: a cluster randomized controlled trial. PloS One. 2013;8(10):e77887.	Ethiopia	rural	2011	children<=5years	POU, chlorination	4	no	unimproved	no	0.42	0.36	0.48	5	around 80% residual chlorine >=0.2mg/l detected in drinking-water	assessment of residual chlrine	no	425	420	randomized
Messou, E., S. V. Sangare, R. Josseran, C. l. Corre and J. Guelain (1997). "Effect of hygiene, water supply and oral rehydration on diarrhoea in children under five years in southern Cote d'Ivoire." Bulletin de la Societe de Pathologie Exotique 90(1): 44-47.	Ivory Coast	rural	1988	children<=5years	community water supply, hygiene education, latrine intervention	24	yes	unimproved	no	0.71	0.56	0.91	1	55% use improved water sources		no	560	700	non-randomized study of intervention	combined effect estimates for two different time points
Morris, J.F., Murphy, J., Fagerli, K., Schneeberger, C., Jaron, P., Moke, F., Juma, J., Ochieng, J.B., Omore, R., Roellig, D., 2018. A randomized controlled trial to assess the impact of ceramic water filters on prevention of diarrhea and cryptosporidiosis in infants and young children—Western Kenya, 2013. The American journal of tropical medicine and hygiene 98, 1260–1268.	Kenya	rural	2013	children<=5years	POU, filter	7	no	unimproved	yes	0.871	0.66	1.144	5	high	self-report	no	120	120	randomized		yes
Null, C., Stewart, C.P., Pickering, A.J., Dentz, H.N., Arnold, B.F., Arnold, C.D., Benjamin-Chung, J., Clasen, T., Dewey, K.G., Fernald, L.C., 2018. Effects of water quality, sanitation, handwashing, and nutritional interventions on diarrhoea and child growth in rural Kenya: a cluster-randomised controlled trial. The Lancet Global Health 6, e316–e329.	Kenya	rural	2012-2014	children<=5years	POU, chlorination	24	no	improved, not on premise	no	1.02	0.92	1.14	5	medium (45% year1, 25% year2)	observation	no	716	1511	randomized	chlorine arm	yes
Opryszko, M. C., S. W. Majeed, P. M. Hansen, J. A. Myers, D. Baba, R. E. Thompson and G. Burnham (2010). "Water and hygiene interventions to reduce diarrhoea in rural Afghanistan: a randomized controlled study." Journal of Water & Health 8(4): 687-702.	Afghanistan	rural	2005	children<=5years	POU, chlorination, safe storage, improvement of community water supply, hygiene education	4	yes	unimproved	yes	0.65	0.4	1.03	4	82% chlorine use	self-report	no	279	330	randomized
Pickering, A.J., Crider, Y., Sultana, S., Swarthout, J., Goddard, F.G., Islam, S.A., Sen, S., Ayyagari, R., Luby, S.P., 2019. Effect of in-line drinking water chlorination at the point of collection on child diarrhoea in urban Bangladesh: a double-blind, cluster-randomised controlled trial. The Lancet Global Health 7, e1247–e1256.	Bangladesh	urban	2015-2016	children<=5years	improved quality of piped water to premise (chlorination at source)	14	no	improved, on premise	no	0.77	0.65	0.91	5	18% of chlorine dispensers needed to be taken down because of smell/taste issues	observation	no	519	517	randomized		yes
Quick, R. E., A. Kimura, A. Thevos, M. Tembo, I. Shamputa, L. Hutwagner and E. Mintz (2002). "Diarrhea prevention through household-level water disinfection and safe storage in Zambia." American Journal of Tropical Medicine & Hygiene 66(5): 584-589.	Zambia	urban	1998	all ages	POU, chlorination, safe storage, hygiene education	2	yes	unimproved	yes	0.52	0.3	0.9	3	71.7% - 94.7% based on presence of >/= 2mg/L free chlorine residuals	assessment of chlorine residuals	no	166	94	randomized
Quick, R. E., L. V. Venczel, E. D. Mintz, L. Soleto, J. Aparicio, M. Gironaz, L. Hutwagner, K. Greene, C. Bopp, K. Maloney, D. Chavez, M. Sobsey and R. V. Tauxe (1999). "Diarrhoea prevention in Bolivia through point-of-use water treatment and safe storage: a promising new strategy." Epidemiology & Infection 122(1): 83-90.	Bolivia	urban	1994	children<=5years	POU, chlorination, safe storage	5	no	unimproved	yes	0.75	0.53	1.05	5	57-69%	observation	no	34	34	randomized
Rai B, Pal R, Kar S, Tsering DC. Solar disinfection improves drinking water quality to prevent diarrhea in under-five children in sikkim, India. J Glob Infect Dis 2010; 2: 221–5.	India	urban	2010	children<=5years	POU, solar treatment	5	no	unimproved	no	0.24	0.1	0.6	2	0.321	not reported	no	65	71	randomized	combined effect estimates of timepoints 1 and 2
Reese, H., Routray, P., Torondel, B., Sinharoy, S.S., Mishra, S., Freeman, M.C., Chang, H.H., Clasen, T., 2019. Assessing longer-term effectiveness of a combined household-level piped water and sanitation intervention on child diarrhoea, acute respiratory infection, soil-transmitted helminth infection and nutritional status: a matched cohort study in rural Odisha, India. International journal of …	India	rural	2016	children<=5years	piped water to premise plus improved sanitation, attached bathing room and hygiene education	60	yes	improved, not on premise	no	0.94	0.75	1.19	4	in intervention villages toilet coverage: 85%, toilet use by adults 74% and 59% for all household members, child faeces disposal 35%		no	1530	1771	non-randomized study of intervention		yes
Reller, M. E., C. E. Mendoza, M. B. Lopez, M. Alvarez, R. M. Hoekstra, C. A. Olson, K. G. Baier, B. H. Keswick and S. P. Luby (2003). "A randomized controlled trial of household-based flocculant-disinfectant drinking water treatment for diarrhea prevention in rural Guatemala." American Journal of Tropical Medicine & Hygiene 69(4): 411-419.	Guatemala	rural	2001	children<=5years	POU, chlorination, flocculation, safe storage (partially)	12	no	unimproved	no	0.83	0.64	1.06	3	7% of household with effective level of free chlorine	assessment of free chlorine	no	197	96	randomized	combined effect estimate for flocculant-disinfectant plus vessel and bleach plus vessel
Rose, A., S. Roy, V. Abraham, G. Holmgren, K. George, V. Balraj, S. Abraham, J. Muliyil, A. Joseph and G. Kang (2006). "Solar disinfection of water for diarrhoeal prevention in southern India." Archives of Disease in Childhood 91(2): 139-141.	India	urban	2002	children<=5years	POU, solar treatment, hygiene education	6	yes	improved, not on premise	no	0.64	0.48	0.86	2	14% (86% of children used other sources of drinking water	observation	no	100	100	randomized
Ryder, R. W., W. C. Reeves and N. Singh (1985). "The childhood health effects of an improved water supply system on a remote Panamanian island." American Journal of Tropical Medicine and Hygiene 34(5): 921-924.	Panama	rural	1979	children<=5years	piped water to premise	7	no	unimproved	no	1.34	1	1.8	2	not reported		no	192	201	non-randomized study of intervention
Semenza JC, Roberts L, Henderson A, Bogan J, Rubin CH. Water distribution system and diarrheal disease transmission: a case study in Uzbekistan. Am J Trop Med Hyg 1998; 59: 941–6.	Uzbekistan	urban	1998	children<=5years	POU, chlorination, safe storage, hygiene education	2	yes	unimproved	yes	0.33	0.19	0.57	3	73% of water samples contained chlorine residuals	assessment of chlorine residuals	no	88	80	randomized
Sobsey, M. D., T. Handzel and L. Venczel (2003). "Chlorination and safe storage of household drinking water in developing countries to reduce waterborne disease." Water Science & Technology 47(3): 221-228.	Bangladesh	urban	2003	children<=5years	POU, chlorination, safe storage	8	no	unimproved	yes	0.78	0.73	0.83	3	not reported		no	137	137	randomized
Solomon, E.T., Robele, S., Kloos, H., Mengistie, B., 2020. Effect of household water treatment with chlorine on diarrhea among children under the age of five years in rural areas of Dire Dawa, eastern Ethiopia: a cluster randomized controlled trial. Infectious Diseases of Poverty 9, 1–13	Ethiopia	rural	2018	children<=5years	POU, chlorination	3	no	improved, not on premise	no	0.64	0.57	0.73	4	0.81	assessment of chlorine residuals	no	203	202	randomized		yes
Stauber, C. E., B. Kominek, K. R. Liang, M. K. Osman and M. D. Sobsey (2012). "Evaluation of the impact of the plastic BioSand filter on health and drinking water quality in rural Tamale, Ghana." International Journal of Environmental Research & Public Health [Electronic Resource] 9(11): 3806-3823.	Ghana	rural	2008	children<=5years	POU, biosand filter	4	no	unimproved	no	0.26	0.07	0.89	5	not reported		no	218	222	randomized
Stauber, C. E., E. R. Printy, F. A. McCarty, K. R. Liang and M. D. Sobsey (2012). "Cluster randomized controlled trial of the plastic BioSand Water filter in Cambodia." Environmental Science & Technology 46(2): 722-728.	Cambodia	rural	2008	children<=5years	POU, biosand filter	5	no	improved, not on premise	no	0.45	0.26	0.77	5	not reported		no	110	132	randomized
Stauber, C. E., G. M. Ortiz, D. P. Loomis and M. D. Sobsey (2009). "A randomized controlled trial of the concrete biosand filter and its impact on diarrheal disease in Bonao, Dominican Republic.[Erratum appears in Am J Trop Med Hyg. 2009 Apr;80(4):686]." American Journal of Tropical Medicine & Hygiene 80(2): 286-293.	Dominican Republic	mixed	2009	children<=5years	POU, biosand filter, safe storage	6	no	unimproved	yes	0.47	0.36	0.61	4	not reported		no	115	128	randomized	combined effect estimates for children <2 and children 2-4 years old
Tiwari, S. S. K., W. P. Schmidt, J. Darby, Z. G. Kariuki and M. W. Jenkins (2009). "Intermittent slow sand filtration for preventing diarrhoea among children in Kenyan households using unimproved water sources: Randomized controlled trial." Tropical Medicine and International Health 14(11): 1374-1382.	Kenya	rural	2007	children<=5years	POU, biosand filter	6	no	unimproved	no	0.49	0.24	1.02	4	not reported		no	59	55	randomized
Tonglet R, Isu K, Mpese M, et al. Can improvements in water supply reduce childhood diarrhea? Health policy and planning. 1992; 7(3): 286-293	Democratic Republic of the Kongo	rural	1987	children<=5years	community improved water supply	24	no	unimproved	no	0.94	0.89	1	0	61.8% of household live within 5min walk from standpipe	observation	no	538	368	non-randomized study of intervention
Universidad Rafael Landivar. Contra la morbilidad infantile: filtros artesanales y educacion. Estudios sociales IV epoca.1995; 23 1-66.	Guatemala	mixed	1999	children<=5years	POU, ceramic filter	11	no	unimproved	yes	0.37	0.1	1.43	3	around 90% use of the filter by children		no	233	101	randomized	effect estimates are for different locations, Costa Sur
Universidad Rafael Landivar. Contra la morbilidad infantile: filtros artesanales y educacion. Estudios sociales IV epoca.1995; 23 1-66.	Guatemala	mixed	1999	children<=5years	POU, ceramic filter	11	no	improved, not on premise	yes	0.63	0.19	2.11	3	around 90% use of the filter by children		no	223	107	randomized	effect estimates are for different locations, Areas Marginales
Universidad Rafael Landivar. Contra la morbilidad infantile: filtros artesanales y educacion. Estudios sociales IV epoca.1995; 23 1-66.	Guatemala	rural	1999	children<=5years	POU, ceramic filter	11	no	improved, not on premise	yes	0.16	0.002	10.97	3	around 90% use of the filter by children		no	130	61	randomized	effect estimates are for different locations, Altiplano
Wang, Z. S., D. S. Shepard and Y. C. Zhu (1989). "Reduction of enteric infectious disease in rural China by providing deep-well tap water." Bulletin of the World Health Organization 67(2): 171-180.	China	rural	1983	all ages	piped water to premise	30	no	unimproved	no	0.61	0.58	0.65	2	not reported		no	623.574	500.86	non-randomized study of intervention
Xiao S, Lin C, Chen K. [Evaluation of effectiveness of comprehensive control for diarrhea diseases in rural areas of east Fujian and analysis of its cost-benefit]. Zhonghua Yu Fang Yi Xue Za Zhi. 1997 Jan;31(1):40–1.	China	rural	1991-1993	all ages	community improved water supply, hygiene education	36	yes	unimproved	no	0.45	0.43	0.47	0	not reported		no	139.47	139.47	non-randomized study of intervention

## Sheet: p6
Sanitation interventions
reference	country	setting	study year	participants	intervention	duration of intervention	intervention combined with water and/or hygiene component	baseline sanitation/sanitation in control group	sanitation coverage	effect estimate	lower 95% confidence interval	upper 95% confidence interval	quality rating	compliance	compliance assessed through	sex-disaggregated outcome data	number of children in intervention group	number of children in control group	study design	notes	review update 2021
Arnold BF, Khush RS, Ramaswamy P, London AG, Rajkumar P, Ramaprabha P, et al. Causal inference methods to study nonrandomized, preexisting development interventions. Proceedings of the National Academy of Sciences of the United States of America 2010;107(52):22605–10.	India	rural	2008	children<=5years	improved household sanitation	36	yes	unimproved	0.48	1.17365	0.94012	1.47904	2	48% with own toilet, open defecation remained high	self-report	no	96.6	108.6	non-randomized study of intervention
Aziz KM, Hoque BA, Hasan KZ, et al. Reduction in diarrhoeal diseases in children in rural Bangladesh by environmental and behavioural modifications. Trans R Soc Trop Med Hyg 1990; 84: 433–8.	Bangladesh	rural	1990	children<=5years	improved household sanitation plus hygiene education and improved water supply	48	yes	unimproved	0.92	0.74	0.69	0.8	1	92% latrine construction	not reported	no	820	750	non-randomized study of intervention
Briceño B, Coville A, Martinez S. Promoting Handwashing and Sanitation: Evidence from a Large-Scale Randomized Trial in Rural Tanzania. The World Bank; 2015. (Policy Research Working Paper). Report No.: 7164.	Tanzania	rural	2009-2012	children<=5years	improved household sanitation	18	no	unimproved	0.51	0.99	0.75	1.3	4	~65% latrine coverage and ~11% open defecation in intervention group	self-report	no	1442	1442	randomized
Clasen T, Boisson S, Routray P, Torondel B, Bell M, Cumming O, et al. Effectiveness of a rural sanitation programme on diarrhoea, soil-transmitted helminth infection, and child malnutrition in Odisha, India: a cluster-randomised trial. Lancet Glob Health. 2014 Nov;2(11):e645-653.	India	rural	2010-2013	children<=5years	improved household sanitation	34	no	unimproved	0.63	0.97	0.83	1.12	4	63% household latrine, open defecation remained high	observation (survey)	no	1919	1916	randomized
Dickinson KL, Patil SR, Pattanayak SK, Poulos C, Yang JH. Nature’s call: impacts of sanitation choices in Orissa, India. Economic Development and Cultural Change 2015;64:1-29.	India	rural	2006	children<=5years	improved household sanitation	4	no	unimproved	0.35	0.860263	0.623251	1.18741	4	35% latrine ownership, intervention increased latrine ownership by 27 percentage points		no	641	615	randomized		yes
Garrett, V., P. Ogutu, P. Mabonga, S. Ombeki, A. Mwaki, G. Aluoch, M. Phelan and R. E. Quick (2008). "Diarrhoea prevention in a high-risk rural Kenyan population through point-of-use chlorination, safe water storage, sanitation, and rainwater harvesting." Epidemiology and Infection 136(11): 1463-1471.	Kenya	rural	2001	children<=5years	improved household sanitation plus hygiene education and improved water supply	18	yes	unimproved	0.49	0.31	0.23	0.41	2	49% of person weeks with working latrine observed in the intervention group	observation	no	640	320	non-randomized study of intervention
Hammer J, Spears D. Village sanitation and child health: Effects and external validity in a randomized field experiment in rural India. J Health Econ 2016;48:135-48.	India	rural	2005	children<=5years	improved household sanitation	18	no	unimproved	0.23	0.409091	0.179034	0.934767	3	23% built toilet	survey	no	1754	1686	randomized		yes
Humphrey, J.H., Mbuya, M.N., Ntozini, R., Moulton, L.H., Stoltzfus, R.J., Tavengwa, N.V., Mutasa, K., Majo, F., Mutasa, B., Mangwadu, G., 2019. Independent and combined effects of improved water, sanitation, and hygiene, and improved complementary feeding, on child stunting and anaemia in rural Zimbabwe: a cluster-randomised trial. The Lancet Global Health 7, e132–e147.	Zimbabwe	rural	2015	children<=5years	improved household sanitation	28	yes	unimproved	<0.75, as only pregnant women targeted	1.18	0.87	1.61	5	86% of intervention HHs had a well trodden path to an improved latrine	observation	no	1909	1777	randomized		yes
Klasen S, Lechtenfeld T, Meier K, Rieckmann J. Benefits trickling away: The health impact of extending access to piped water and sanitation in urban Yemen. Göttingen: Georg-August-Universität; 2012 p. 1–35. Report No.: 110.	Yemen	urban - coastal	2009	children<=5years	improved community sanitation (sewer)	48	yes	improved	0.85	0.728049	0.36	1.48	2	not reported		no	209	209	non-randomized study of intervention
Klasen S, Lechtenfeld T, Meier K, Rieckmann J. Benefits trickling away: The health impact of extending access to piped water and sanitation in urban Yemen. Göttingen: Georg-August-Universität; 2012 p. 1–35. Report No.: 110.	Yemen	urban - mountaneous	2009	children<=5years	improved community sanitation (sewer)	48	yes	improved	0.319	1.30612	0.53	3.19	2	not reported		no	163.5	163.5	non-randomized study of intervention
Kolahi AA, Rastegarpour A, Sohrabi MR. The impact of an urban sewerage system on childhood diarrhoea in Tehran, Iran: a concurrent control field trial. Trans R Soc Trop Med Hyg 2009;103(5):500-5.	Iran	urban	2006	children<=5years	improved community sanitation (sewer)	60	no	improved	0.76	0.858474	0.666753	1.10532	1	76% of intervention homes connected to sewerage system	survey	no	1046	1050	non-randomized study of intervention		yes
Luby, S.P., Rahman, M., Arnold, B.F., Unicomb, L., Ashraf, S., Winch, P.J., Stewart, C.P., Begum, F., Hussain, F., Benjamin-Chung, J., Leontsini, E., Naser, A.M., Parvez, S.M., Hubbard, A.E., Lin, A., Nizame, F.A., Jannat, K., Ercumen, A., Ram, P.K., Das, K.K., Abedin, J., Clasen, T.F., Dewey, K.G., Fernald, L.C., Null, C., Ahmed, T., Colford, J.M., 2018. Effects of water quality, sanitation, han…	Bangladesh	rural	2012-2015	children<=5years	improved household sanitation	24	no	unimproved	0.1	0.61	0.46	0.81	6	95-97% (latrine with a functional water seal); 86-89% no visible faeces on latrine slab or floor	observation (latrine with functional water seal & no visible faeces on latrine slab or floor)	no	973	1944	randomized		yes
Messou, E., S. V. Sangare, R. Josseran, C. l. Corre and J. Guelain (1997). "Effect of hygiene, water supply and oral rehydration on diarrhoea in children under five years in southern Cote d'Ivoire." Bulletin de la Societe de Pathologie Exotique 90(1): 44-47.	Ivory Coast	rural	1997	children<=5years	improved household sanitation plus hygiene education and improved water supply	24	yes	unimproved	0.89	0.71	0.56	0.91	1	not reported for sanitation		no	560	700	non-randomized study of intervention	combined effect estimates for two different time points
Moraes LR, Cancio JA, Cairncross S, Huttly S. Impact of drainage and sewerage on diarrhoea in poor urban areas in Salvador, Brazil. Trans R Soc Trop Med Hyg 2003; 97: 153–8.	Brazil	urban	2003	children<=5years	improved community sanitation (sewer) plus additional environmental improvements (more streets were paved, improved rubbish collection and better reliability of water supply distribution in intervention group)	12	yes	unimproved	0.9	0.31	0.28	0.34	1	89.9% flush toilet in treatment group	self-report (survey)	no	425	425	non-randomized study of intervention
Null, C., Stewart, C.P., Pickering, A.J., Dentz, H.N., Arnold, B.F., Arnold, C.D., Benjamin-Chung, J., Clasen, T., Dewey, K.G., Fernald, L.C., 2018. Effects of water quality, sanitation, handwashing, and nutritional interventions on diarrhoea and child growth in rural Kenya: a cluster-randomised controlled trial. The Lancet Global Health 6, e316–e329.	Kenya	rural	2012-2014	children<=5years	improved household sanitation	24	no	unimproved	<0.75, as only pregnant women targeted	0.99	0.88	1.1	5	78-89% access to improved latrine; 37-77% child faeces safely disposed of	observation (access to improved latrine, child faeces safely disposed of)	no	728	1511	randomized		yes
Patil SR, Arnold BF, Salvatore AL, Briceño B, Ganguly S, Colford JM, et al. The effect of India’s total sanitation campaign on defecation behaviors and child health in rural Madhya Pradesh: a cluster randomized controlled trial. PLoS Med. 2014 Aug;11(8):e1001709.	India	rural	2009-2011	children<=5years	improved household sanitation	21	no	unimproved	0.41	0.97	0.78	1.22	4	open defecation remained very high	self-report	no	1683	1707	randomized
Pickering AJ, Djebbari H, Lopez C, Coulibaly M, Alzua ML. Effect of a community-led sanitation intervention on child diarrhoea and child growth in rural Mali: a cluster-randomised controlled trial. Lancet Glob Health. 2015 Nov;3(11):e701-711.	Mali	rural	2011-2013	children<=5years	improved household sanitation	24	no	unimproved	0.65	0.93	0.76	1.14	3	65% private latrines and around 10% OD	self-report	no	3140	2872	randomized
Pradhan M, Rawlings LB. The impact and targeting of social infrastructure investments: lessons from the Nicaraguan Social Fund. World Bank economic review. 2002; 16: 275-295.	Nicaragua	mixed	2002	children<=5years	improved community sanitation (sewer)	48	no	unimproved	1	0.43	0.11	1.71	2	100% flush toilet in treatment group	self-report	no	23	45	non-randomized study of intervention
Reese, H., Routray, P., Torondel, B., Sinharoy, S.S., Mishra, S., Freeman, M.C., Chang, H.H., Clasen, T., 2019. Assessing longer-term effectiveness of a combined household-level piped water and sanitation intervention on child diarrhoea, acute respiratory infection, soil-transmitted helminth infection and nutritional status: a matched cohort study in rural Odisha, India. International journal of …	India	rural	2016	children<=5years	improved household sanitation	60	yes	unimproved	0.85	0.94	0.75	1.19	4	85% of intervention villages had access to a household improved toilet	observation	no	1530	1771	non-randomized study of intervention		yes
Walker I, del Cid R, Ordonez F, et al. 1999. Ex-post evaluation of the Honduran social investment fund (FHIS 2). Tegucigalpa, Honduras: ESA Consultores.	Honduras	mixed	1999	all ages	improved household sanitation	24	no	unimproved	0.9	0.65	0.47	0.9	1	89% "users" of the latrine project	self-report (survey)	no	42.35	42.35	non-randomized study of intervention

## Sheet: p7
Hygiene interventions
reference	country	setting	study year	participants	intervention	duration of intervention	effect estimate	lower 95% confidence interval	upper 95% confidence interval	quality rating	compliance	compliance assessed through	sex-disaggregated outcome data	number of children in intervention group	number of children control group	study design	notes	review update 2021
Ahmed NU, Zeitlin MF, Beiser AS, Super CM, Gershoff SN. A longitudinal study of the impact of behavioural change intervention on cleanliness, diarrhoeal morbidity and growth of children in rural Bangladesh. Soc Sci Med 1982. 1993 Jul;37(2):159–71.	Bangladesh	rural	1986	children<=5years	hygiene promotion including handwashing	7	0.64	0.61	0.66	1	85% to 98% depending on behaviour	observation	no	185	185	non-randomized study of intervention
Azor-Martinez, E., Garcia-Fernandez, L., Strizzi, J.M., Cantarero-Vallejo, M.D., Jimenez-Lorente, C.P., Balaguer-Martinez, J.V., Torres-Alegre, P., Yui-Hifume, R., Sanchez-Forte, M., Gimenez-Sanchez, F., 2020. Effectiveness of a hand hygiene program to reduce acute gastroenteritis at child care centers: A cluster randomized trial. American journal of infection control 48, 1315–1321.	Spain	institution	2013-2014	children<=5years	handwashing promotion, soap provision	8	1.07875	0.806802	1.43389	5	not reported		no	274	339	randomized		yes
Ban HQ, Li T, Shen J, Li J, Peng PZ, Ye HP, et al. Effects of multiple cleaning and disinfection interventions on infectious diseases in children: a group randomized trial in China. Biomedical and Environmental Sciences 2015;28(11):779-87	China	institution	2010/2011	children<=5years	handwashing promotion, soap provision, hand disinfection and surface cleaning	12	0.43	0.267	0.66	0	high	assessed through soap consumption	no	194	199	randomized		yes
Bartlett AV, Jarvis BA, Ross V, Katz TM, Dalia MA, Englender SJ, et al. Diarrheal illness among infants and toddlers in day care centers: effects of active surveillance and staff training without subsequent monitoring. Am J Epidemiol. 1988 Apr;127(4):808–17.	United States of America	institution	1984	children<=5years	hygiene promotion including handwashing	36	0.89	0.67	1.17	5	low, no further detail		no	196	178	randomized
Begum, M.R., Al Banna, M.H., Akter, S., Kundu, S., Sayeed, A., Hassan, M.N., Chowdhury, S., Khan, M.S.I., 2020. Effectiveness of WASH Education to Prevent Diarrhea among Children under five in a Community of Patuakhali, Bangladesh. SN Comprehensive Clinical Medicine 2, 1158–1162.	Bangladesh	rural	2019	children<=5years	hygiene promotion including handwashing	3	0.268456	0.077851	0.925728	1	not reported		no	202	202	randomized		yes
Black RE, Dykes AC, Anderson KE, Wells JG, Sinclair SP, Gary GW, et al. Handwashing to prevent diarrhea in day-care centers. Am J Epidemiol. 1981;113(4):445–451.	United States of America	institution	1977	children<=5years	handwashing promotion	9	0.52	0.31	0.89	3	no objective measure of compliance		no	58	58	randomized
Briceño B, Coville A, Martinez S. Promoting Handwashing and Sanitation: Evidence from a Large-Scale Randomized Trial in Rural Tanzania. The World Bank; 2015. (Policy Research Working Paper). Report No.: 7164.	Tanzania	rural	2009-2012	children<=5years	handwashing promotion	18	0.95	0.72	1.26	4	low	self-report and structured observations	no	1442	1442	randomized
Butz AM, Larson E, Fosarelli P, Yolken R. Occurrence of infectious symptoms in children in day care homes. Am J Infect Control. 1990 Dec;18(6):347–53.	United States of America	institution	1990	children<=5years	hygiene promotion including handwashing	12	0.72	0.54	0.96	2	not reported		no	58	50	randomized
Carabin H, Gyorkos TW, Soto JC, Joseph L, Payment P, Collet JP. Effectiveness of a training program in reducing infections in toddlers attending day care centers. Epidemiol Camb Mass. 1999 May;10(3):219–27.	Canada	institution	1997	children<=5years	hygiene promotion including handwashing	14	0.77	0.51	1.17	3	not reported		no	787	787	randomized
Chase C, Do Q-T. Handwashing Behavior Change at Scale: Evidence from a Randomized Evaluation in Vietnam. The World Bank; 2012. (Policy Research Working Paper). Report No.: 6207.	Vietnam	rural	2009-2011	children<=5years	handwashing promotion	18	0.83	0.63	1.1	4	substantial lack of change in handwashing behavior	structured observations of handwashing	no	2483	1236	randomized
Galiani S, Gertler P, Ajzenman N, Orsola-Vidal A. Promoting Handwashing Behavior: The Effects of Large-scale Community and School-level Interventions. Health Econ. 2015 Oct 12	Peru	rural	2008-2011	children<=5years	handwashing promotion	34	0.95	0.57	1.58	2	5-6% increase in reported HWWS at critical times	self-report and structured observations	no	763	707	randomized
Haggerty PA, Muladi K, Kirkwood BR, Ashworth A, Manunebo M. Community-based hygiene education to reduce diarrhoeal disease in rural Zaire: impact of the intervention on diarrhoeal morbidity. Int J Epidemiol. 1994 Oct;23(5):1050–9.	Democratic Republic of Congo	rural	1988	children<=5years	hygiene promotion including handwashing	3	0.94	0.85	1.04	2	not reported		no	977	977	randomized
Han AM, Hlaing T. Prevention of diarrhoea and dysentery by hand washing. Trans R Soc Trop Med Hyg. 1989;83(1):128–131.	Myanmar	urban	1985	children<=5years	handwashing promotion, soap provision	4	0.7	0.54	0.92	5	not reported		no	236	258	randomized
Hashi, A., Kumie, A., Gasana, J., 2017. Hand washing with soap and WASH educational intervention reduces under-five childhood diarrhoea incidence in Jigjiga District, eastern Ethiopia: a community-based cluster randomized controlled trial. Preventive medicine reports 6, 361–368.	Ethiopia	rural	2015	children<=5years	hygiene promotion including handwashing, soap provision	6	0.65	0.57	0.73	4	not reported		no	603	596	randomized		yes
Huda TMN, Unicomb L, Johnston RB, Halder AK, Yushuf Sharker MA, Luby SP. Interim evaluation of a large scale sanitation, hygiene and water improvement programme on childhood diarrhea and respiratory disease in rural Bangladesh. Soc Sci Med 1982. 2012 Aug;75(4):604–11.	Bangladesh	rural	2007-2009	children<=5years	hygiene promotion including handwashing	18	1.02	0.95	1.09	2	not reported		no	849	850	randomized
Kotch JB, Isbell P, Weber DJ, Nguyen V, Savage E, Gunn E, et al. Hand-washing and diapering equipment reduces disease among children in out-of-home child care centers. Pediatrics. 2007 Jul;120(1):e29-36.	United States of America	institution	2002/2003	children<=5years	hygiene promotion including handwashing, soap provision	8	0.55	0.5	0.6	4	not reported		no	194	194	randomized
Kotch JB, Weigle KA, Weber DJ, Clifford RM, Harms TO, Loda FA, et al. Evaluation of an hygienic intervention in child day-care centers. Pediatrics. 1994 Dec;94(6 Pt 2):991–4.	United States of America	institution	1989	children<=5years	hygiene promotion including handwashing, soap provision	7	0.84	0.71	1.01	6	not reported		no	185.5	185.5	randomized
Ladegaard MB, Stage V. [Hand-hygiene and sickness among small children attending day care centers. An intervention study]. Ugeskr Laeger. 1999 Aug 2;161(31):4396–400.	Denmark	institution	1999	children<=5years	handwashing promotion	4	0.67	0.34	1.33	2	not reported		no	212	263	randomized
Langford R, Lunn P, Brick CP. Hand-washing, subclinical infections, and growth: A longitudinal evaluation of an intervention in Nepali slums. Am J Hum Biol. 2011;23(5):621–629.	Nepal	urban	2007	children<=5years	handwashing promotion, soap provision	6	0.59	0.38	0.93	2	100% self-reported handwashing after visiting toilet and after cleaning baby's bottom, 71.1% before cooking, 62.2% before feeding, and 60% before eating	self-report	no	45	43	randomized
Lee W, Stoeckel J, Jintaganont P, Romanarak T, Kullavanijaya S. The impact of a community based health education program on the incidence of diarrheal disease in southern Thailand. Southeast Asian J Trop Med Public Health. 1991 Dec;22(4):548–56.	Thailand	rural	1988	children<=5years	hygiene promotion including handwashing	6	0.67	0.58	0.78	3	60.6% of Buddhists in treatment arm reported handwashing with soap; 27.3% of Muslims in treatment arm reported handwashing with soap	self-report	no	452	452	non-randomized study of intervention
Luby SP, Agboatwalla M, Hoekstra RM, Rahbar MH, Billhimer W, Keswick BH. Delayed effectiveness of home-based interventions in reducing childhood diarrhea, Karachi, Pakistan. Am J Trop Med Hyg. 2004 Oct;71(4):420–7.	Pakistan	urban	2004	children<=5years	handwashing promotion, soap provision	18	0.71	0.45	0.96	3	not reported		no	148	130	non-randomized study of intervention
Luby SP, Agboatwalla M, Painter J, Altaf A, Billhimer W, Keswick B, et al. Combining drinking water treatment and hand washing for diarrhoea prevention, a cluster randomised controlled trial. Trop Med Int Health TM IH. 2006 Apr;11(4):479–89.	Pakistan	urban	2003	children<=5years	handwashing promotion, soap provision	9	0.64	0.5	0.82	3	not reported		no	262	282	randomized	combined effect estimate for three different under five age groups
Luby SP, Agboatwalla M, Painter J, Altaf A, Billhimer WL, Hoekstra RM. Effect of intensive handwashing promotion on childhood diarrhea in high-risk communities in Pakistan: a randomized controlled trial. JAMA. 2004 Jun 2;291(21):2547–54.	Pakistan	urban	2002	children<=5years	handwashing promotion, soap provision	12	0.54	0.45	0.65	4	not reported		no	3163	1528	randomized	combined effect estimate for three different under five age groups and for antibacterial and plain soap
Luby, S.P., Rahman, M., Arnold, B.F., Unicomb, L., Ashraf, S., Winch, P.J., Stewart, C.P., Begum, F., Hussain, F., Benjamin-Chung, J., Leontsini, E., Naser, A.M., Parvez, S.M., Hubbard, A.E., Lin, A., Nizame, F.A., Jannat, K., Ercumen, A., Ram, P.K., Das, K.K., Abedin, J., Clasen, T.F., Dewey, K.G., Fernald, L.C., Null, C., Ahmed, T., Colford, J.M., 2018. Effects of water quality, sanitation, han…	Bangladesh	rural	2012-2015	children<=5years	handwashing promotion, soap provision	24	0.6	0.45	0.8	6	91-92%	handwashing location has soap	no	978	1944	randomized		yes
Ma, Y., Sudfeld, C.R., Kim, H., Lee, J., Cho, Y., Awoonor-Williams, J.K., Degley, J.K., Cha, S., 2019. Evaluating the impact of community health volunteer home visits on child diarrhea and fever in the Volta Region, Ghana: A cluster-randomized controlled trial. PLoS medicine 16, e1002830.	Ghana	rural	2015	children<=5years	hygiene promotion including handwashing	16	0.73	0.37	1.45	4	At 12 months post intervention, 92.3% handwashing before cooking, 55.4% handwashing before feeding, 96.4% handwashing after defecating, 88.7% handwashing before eating, 24.4% handwashing after hand-shaking at community activities, and 17.3% handwashing at all 5 critical times	self-report and direct observations	no	999	957	randomized		yes
Manaseki-Holland, S.; Manjang, B.; Hemming, K.; Martin, J. T.; Bradley, C.; Jackson, L.; Taal, M.; Gautam, O. P.; Crowe, F.; Sanneh, B.; Ensink, J.; Stokes, T.; Cairncross, S. Effects on childhood infections of promoting safe and hygienic complementary-food handling practices through a community-based programme: A cluster randomised controlled trial in a rural area of The Gambia. PLoS Medicine / …	Gambia	rural	2015	children<=5years	hygiene promotion including handwashing	32	0.528843	0.401833	0.695996	3	69% of mothers engaged at some level, 51% "role-model mothers"	observation	no	377	377	randomized		yes
Morse, T., Tilley, E., Chidziwisano, K., Malolo, R., Musaya, J., 2020. Health Outcomes of an Integrated Behaviour-Centred Water, Sanitation, Hygiene and Food Safety Intervention–A Randomised before and after Trial. International journal of environmental research and public health 17, 2648.	Malawi	rural	2018	children<=5years	hygiene promotion including handwashing	10	0.40708	0.344645	0.480826	3	93% presence of soap at HH, 98% presence of handwashing facility, 84% presence of soap and water at handwashing facility, 72% presence of soap and water at utensil washing location, 98% presence of dish rack	assessment of proxy measures	no	800	200	randomized	combined effect treatment 1 and treatment 2	yes
Nicholson JA, Naeeni M, Hoptroff M, Matheson JR, Roberts AJ, Taylor D, et al. An investigation of the effects of a hand washing intervention on health outcomes and school absence using a randomised trial in Indian urban communities. Trop Med Int Health TM IH. 2014 Mar;19(3):284–92.	India	urban	2007/2008	children<=5years	handwashing promotion, soap provision	10	0.76	0.6	0.98	1	estimated soap consumption was 235g/week in intervention compared to 45g/week in control households	measure of soap consumption	no	1190	1279	randomized
Null, C., Stewart, C.P., Pickering, A.J., Dentz, H.N., Arnold, B.F., Arnold, C.D., Benjamin-Chung, J., Clasen, T., Dewey, K.G., Fernald, L.C., 2018. Effects of water quality, sanitation, handwashing, and nutritional interventions on diarrhoea and child growth in rural Kenya: a cluster-randomised controlled trial. The Lancet Global Health 6, e316–e329.	Kenya	rural	2012-2014	children<=5years	handwashing promotion, soap provision	24	0.98	0.87	1.09	5	76% year1, 23% year2 - handwashing location has water and soap	observation (handwashing location has water and soap)	no	690	1511	randomized		yes
Opryszko MC, Waheedullah Majeed S, Hansen PM, Myers JA, Baba D, Thompson RE, et al. Water and hygiene interventions to reduce diarrhoea in rural Afghanistan: a randomized controlled study. J Water Health. 2010;8(4):687–702.	Afghanistan	rural	2005	children<=5years	hygiene promotion including handwashing	4	0.78	0.32	1.72	4	compliance only for chlorine, 82% reported use of clorin in the past 2 weeks in intervention group	self-report	no	247	330	randomized
Patel MK, Harris JR, Juliao P, Nygren B, Were V, Kola S, et al. Impact of a hygiene curriculum and the installation of simple handwashing and drinking water stations in rural Kenyan primary schools on student health and hygiene practices. Am J Trop Med Hyg. 2012 Oct;87(4):594–601.	Kenya	rural	2007-2009	children 5-15	hygiene promotion, soap provision	25	0.71	0.38	1.32	1	100% self-reported handwashing, 54% able to demonstrate proper handwashing techniques	observation	no	378	405	non-randomized study of intervention
Pickering AJ, Davis J, Blum AG, Scalmanini J, Oyier B, Okoth G, et al. Access to waterless hand sanitizer improves student hand hygiene behavior in primary schools in Nairobi, Kenya. Am J Trop Med Hyg. 2013;89(3):411–418.	Kenya	institution	-	children 5-15	handwashing promotion, soap and water container provision	2	0.84	0.58	1.22	3	38% soap at schools	observation	no	460	469	randomized
Pinfold JV, Horan NJ. Measuring the effect of a hygiene behaviour intervention by indicators of behaviour and diarrhoeal disease. Trans R Soc Trop Med Hyg. 1996 Aug;90(4):366–71.	Thailand	rural	1996	children<=5years	hygiene promotion including handwashing, soap provision	3	0.61	0.37	1	1	55% reduction in fingertip contamination in low cost scheme villages and 65% reduction in fingertip contamination in high cost scheme villages	assessment of fingertip contamination	no	728.28	364.14	non-randomized study of intervention
Roberts L, Jorm L, Patel M, Smith W, Douglas RM, McGilchrist C. Effect of infection control measures on the frequency of diarrheal episodes in child care: a randomized, controlled trial. Pediatrics. 2000 Apr;105(4 Pt 1):743–6.	Australia	institution	2000	children<=5years	hygiene promotion including handwashing	8	0.5	0.36	0.68	4	>80%	observation	yes	279	279	randomized
Shahid NS, Greenough WB, Samadi AR, Huq MI, Rahman N. Hand washing with soap reduces diarrhoea and spread of bacterial pathogens in a Bangladesh village. J Diarrhoeal Dis Res. 1996 Jun;14(2):85–9.	Bangladesh	urban	1983	children<=5years	handwashing promotion, soap and water container provision	12	0.44	0.36	0.53	3	The workers confirmed consumption of the soap used for hand washing by inspection.	direct observation	no	131	139	non-randomized study of intervention
Sinharoy, S.S., Schmidt, W.-P., Wendt, R., Mfura, L., Crossett, E., Grépin, K.A., Jack, W., Rwabufigiri, B.N., Habyarimana, J., Clasen, T., 2017. Effect of community health clubs on child diarrhoea in western Rwanda: cluster-randomised controlled trial. The Lancet Global Health 5, e699–e709.	Rwanda	rural	2013-2015	children<=5years	hygiene promotion including handwashing	7	0.980351	0.848578	1.13259	3	2% presence of basic handwashing station	observation	no	7011	3782	randomized	combined effect size from classic and light intervention	yes
Sircar BK, Sengupta PG, Mondal SK, Gupta DN, Saha NC, Ghosh S, et al. Effect of handwashing on the incidence of diarrhoea in a Calcutta slum. J Diarrhoeal Dis Res. 1987 Jun;5(2):112–4.	India	urban	1982	children<=5years	handwashing promotion, soap provision	13	0.92	0.72	1.18	1	not reported		no	183	158	non-randomized study of intervention
Stanton BF, Clemens JD, Khair T. Educational intervention for altering water-sanitation behavior to reduce childhood diarrhea in urban Bangladesh: impact on nutritional status. Am J Clin Nutr. 1988 Nov;48(5):1166–72.	Bangladesh	urban	1984	children<=5years	hygiene promotion including handwashing	6	0.74	0.67	0.82	4	49% of mothers wash hand before food preparation in intervention compared to 33% in control areas		no	675	675	randomized
Talaat M, Afifi S, Dueger E, El-Ashry N, Marfin A, Kandeel A, et al. Effects of hand hygiene campaigns on incidence of laboratory-confirmed influenza and absenteeism in schoolchildren, Cairo, Egypt. Emerg Infect Dis. 2011;17(4):619.	Egypt	institution	2008	children 5-15	handwashing promotion, soap provision	3	0.55	0.47	0.64	5	not reported		no	20882	23569	randomized
Wilson JM, Chandler GN, Muslihatun, Jamiluddin . Hand-washing reduces diarrhoea episodes: a study in Lombok, Indonesia. Trans R Soc Trop Med Hyg. 1991 Dec;85(6):819–21.	Indonesia	rural	1990	children<=5years	handwashing promotion, soap provision	3	0.21	0.08	0.55	2	not reported		no	136	179	non-randomized study of intervention
Zomer TP, Erasmus V, Looman CW, Tjon-A-Tsien A, Van Beeck EF, De Graaf JM, et al. A hand hygiene intervention to reduce infections in child daycare: a randomized controlled trial. Epidemiol Infect. 2015 Sep;143(12):2494–502.	Netherlands	institution	2011/2012	children<=5years	handwashing promotion, soap provision	7	0.9	0.73	1.11	4	caregiver compliance 59% in intervention group	observation	no	278	267	randomized

## Sheet: p8
Citation	Reason for exclusion*
Adane, Metadel; Mengistie, Bezatu; Medhin, Girmay; Kloos, Helmut; Mulat, Worku; Piped water supply interruptions and acute diarrhea among under-five children in Addis Ababa slums, Ethiopia: A matched case-control study, PLoS One Jul 19 2017;12(7):e0181516; 2017 Jul 19	No intervention
Altmann, M.; Altare, C.; Van Der Spek, N.; Barbiche, J. C.; Dodos, J.; Bechir, M.; Aissa, M. A.; Kolsteren, P. Effectiveness of a household water, sanitation and hygiene package on an outpatient program for severe acute malnutrition: A pragmatic cluster-randomized controlled trial in Chad; American Journal of Tropical Medicine and Hygiene 2018;98(4):1005-1012, 2018	Wrong patient population
Altmann, M.; Altare, C.; Van Der Spek, N.; Barbiche, J. C.; Dodos, J.; Bechir, M.; Ait Aissa, M.; Kolsteren, P. The impact of adding a household wash package to CMAM program: a cluster-randomized controlled trial in CHAD; Annals of Nutrition & Metabolism 2017;71():106‐, 2017	Wrong intervention
Ashraf, N.; Glaeser, E.; Holland, A.; Steinberg, B. M. Water, Health and Wealth: The Impact of Piped Water Outages on Disease Prevalence and Financial Transactions in Zambia. Economica 2021;88(351):755-781	No intervention
Azurin JC, Alvero M. Field evaluation of environmental sanitation measures against cholera. Bull World Health Organ 1974;51(1):19-26.	Wrong outcomes
Babb, C.; Makotsi, N.; Heimler, I.; Bailey, R. C.; Hershow, R. C.; Masanga, P.; Mehta, S. D. Evaluation of the effectiveness of a latrine intervention in the reduction of childhood diarrhoeal health in Nyando District, Kisumu County, Kenya; Epidemiology & Infection 2018;146(9):1079-1088; 2018	Wrong study design
Baye, A.; Adane, M.; Sisay, T.; Hailemeskel, H. S. Priorities for intervention to prevent diarrhea among children aged 0-23 months in northeastern Ethiopia: a matched case-control study. BMC Pediatrics 2021;21(1):155	No intervention
Benjamin-Chung, J.; Amin, N.; Ercumen, A.; Arnold, B. F.; Hubbard, A. E.; Unicomb, L.; Rahman, M.; Luby, S. P.; Colford, J. M., Jr. A Randomized Controlled Trial to Measure Spillover Effects of a Combined Water, Sanitation, and Handwashing Intervention in Rural Bangladesh; American Journal of Epidemiology 2018;187(8):1733-1744, 2018	Wrong study design
Biran, A.; Schmidt, W. P.; Varadharajan, K. S.; Rajaraman, D.; Kumar, R.; Greenland, K.; Gopalan, B.; Aunger, R.; Curtis, V., Effect of a behaviour-change intervention on handwashing with soap in India (SuperAmma): a cluster-randomised trial, The Lancet. Global health 2014;2(3):e145‐54	Wrong outcomes
Boubacar Maïnassara H, Tohon Z. Assessing the Health Impact of the following Measures in Schools in Maradi (Niger): Construction of Latrines, Clean Water Supply, Establishment of Hand Washing Stations, and Health Education. J Parasitol Res 2014.	Wrong setting
Bosomprah, S.; Beach, L. B.; Beres, L. K.; Newman, J.; Kapasa, K.; Rudd, C.; Njobvu, L.; Guffey, B.; Hubbard, S.; Foo, K.; Bolton-Moore, C.; Stringer, J.; Chilengi, R., Findings from a comprehensive diarrhoea prevention and treatment programme in Lusaka, Zambia, BMC Public Health 2016;16(1)	Wrong study design
Brahmanandam, N.; Nagarajan, R. Impact of change in household environment condition on morbidity in India: Evidence from longitudinal data. PLoS ONE 2021;16(3 March)	No intervention
Chard, A. N.; Garn, J. V.; Chang, H. H.; Clasen, T.; Freeman, M. C.; Impact of a school-based water, sanitation, and hygiene intervention on school absence, diarrhea, respiratory infection, and soil-transmitted helminths: results from the WASH HELPS cluster-randomized trial; Journal of Global Health 2019;9(2):020402, 2019	Wrong setting
Chard, A. N.; Trinies, V.; Moss, D. M.; Chang, H. H.; Doumbia, S.; Lammie, P. J.; Freeman, M. C. The impact of school water, sanitation, and hygiene improvements on infectious disease using serum antibody detection; PloS Neglected Tropical Diseases 2018;12(4):e0006418, 2018	Wrong setting
Chard, A. N.; Trinies, V.; Moss, D. M.; Chang, H. H.; Freeman, M. C. Evaluating the impact of school water, sanitation and hygiene improvements using the presence of serum antibodies for enteric and neglected tropical diseases among school children in mali; American Journal of Tropical Medicine and Hygiene 2016;95(5):564‐, 2016	Wrong setting
Church, J. A.; Rogawski McQuade, E. T.; Mutasa, K.; Taniuchi, M.; Rukobo, S.; Govha, M.; Lee, B.; Carmolli, M. P.; Chasekwa, B.; Ntozini, R.; McNeal, M. M.; Moulton, L. H.; Kirkpatrick, B. D.; Liu, J.; Houpt, E. R.; Humphrey, J. H.; Platts-Mills, J. A.; Prendergast, A. J. Enteropathogens and Rotavirus Vaccine Immunogenicity in a Cluster Randomized Trial of Improved Water, Sanitation and Hygiene i…	Wrong outcomes
Church, J. A.; Rogawski McQuade, E. T.; Mutasa, K.; Taniuchi, M.; Rukobo, S.; Govha, M.; Lee, B.; Carmolli, M. P.; Chasekwa, B.; Ntozini, R.; McNeal, M. M.; Moulton, L. H.; Kirkpatrick, B. D.; Liu, J.; Houpt, E. R.; Humphrey, J. H.; Platts-Mills, J. A.; Prendergast, A. J. Enteropathogens and Rotavirus Vaccine Immunogenicity in a Cluster Randomized Trial of Improved Water, Sanitation and Hygiene i…	Wrong outcomes
Colston, J. M.; Faruque, A. S. G.; Hossain, M. J.; Saha, D.; Kanungo, S.; Mandomando, I.; Nisar, M. I.; Zaidi, A. K. M.; Omore, R.; Breiman, R. F.; Sow, S. O.; Roose, A.; Levine, M. M.; Kotloff, K. L.; Ahmed, T.; Bessong, P.; Bhutta, Z.; Mduma, E.; Penatero Yori, P.; Sunder Shrestha, P.; Olortegui, M. P.; Kang, G.; Lima, A. A. M.; Humphrey, J.; Prendergast, A.; Schiaffino, F.; Zaitchik, B. F.; Ko…	No intervention
de Souza, A. A.; Mingoti, S. A.; Paes-Sousa, R.; Heller, L. Combination of conditional cash transfer program and environmental health interventions reduces child mortality: an ecological study of Brazilian municipalities. BMC Public Health 2021;21(1):627	Wrong patient population
De Souza, A. A.; Mingoti, S. A.; Paes-Sousa, R.; Heller, L. Combined effects of conditional cash transfer program and environmental health interventions on diarrhea and malnutrition morbidity in children less than five years of age in Brazil, 2006-2016 PLoS ONE 2021;16(3 March)	Wrong patient population
Dey, N. C.; Parvez, M.; Islam, M. R.; Mistry, S. K.; Levine, D. I. Effectiveness of a community-based water, sanitation, and hygiene (WASH) intervention in reduction of diarrhoea among under-five children: Evidence from a repeated cross-sectional study (2007-2015) in rural Bangladesh; International Journal of Hygiene & Environmental Health 2019;222(8):1098-1108;2019	Wrong study design
Edward, A.; Jung, Y.; Chhorvann, C.; Ghee, A. E.; Chege, J. Association of mother's handwashing practices and pediatric diarrhea: evidence from a multi-country study on community oriented interventions; Journal of Preventive Medicine & Hygiene 2019;60(2):E93-E102,2019	Wrong study design
Ercumen, A.; Naser, A. M.; Unicomb, L.; Arnold, B. F.; Colford, J. M.; Luby, S. P. Effects of source-versus household contamination of tubewell water on child diarrhea in Rural Bangladesh: a randomized controlled trial; PLoS One 2015;10(3):2015	Duplication (already included)
Erismann, S.; Diagbouga, S.; Schindler, C.; Odermatt, P.; Knoblauch, A. M.; Gerold, J.; Leuenberger, A.; Shrestha, A.; Tarnagda, G.; Utzinger, J.; Cisse, G. School Children's Intestinal Parasite and Nutritional Status One Year after Complementary School Garden, Nutrition, Water, Sanitation, and Hygiene Interventions in Burkina Faso; American Journal of Tropical Medicine & Hygiene 2017;97(3):904-9…	Wrong setting
Francis, Mark Rohit; Sarkar, Rajiv; Roy, Sheela; Jaffar, Shabbar; Mohan, Venkata Raghava; Kang, Gagandeep; Balraj, Vinohar Effectiveness of Membrane Filtration to Improve Drinking Water: A Quasi-Experimental Study from Rural Southern India; American Journal of Tropical Medicine and Hygiene Nov 2016;95(5):1192-1200,2016 Nov	Wrong intervention
Freeman, M. C.; Ellis, A. S.; Ogutu, E. A.; Caruso, B. A.; Linabarger, M.; Micek, K.; Muga, R.; Girard, A. W.; Wodnik, B. K.; Jacob Arriola, K. Impact of a demand-side integrated WASH and nutrition community-based care group intervention on behavioural change: A randomised controlled trial in western Kenya. BMJ Global Health 2020;5(11)	Wrong outcomes
Galiani, S.; Gertler, P.; Ajzenman, N.; Orsola-Vidal, A. Promoting Handwashing Behavior: The Effects of Large-scale Community and School-level Interventions; Health Economics (United Kingdom) 2016;25(12):1545-1559, 2016	Duplication (already included)
Gao, W.; Li, G.; Liu, X.; Yan, H. The impact of "Child Care" intervention in rural Primary Health Care Program on prevalence of diarrhea among children less than 36 months of age in rural western China, BMC Pediatrics 2018;18(1):2018	Wrong intervention
Garn, J. V.; Brumback, B. A.; Drews-Botsch, C. D.; Lash, T. L.; Kramer, M. R.; Freeman, M. C. Estimating the Effect of School Water, Sanitation, and Hygiene Improvements on Pupil Health Outcomes, Epidemiology 2016;27(5):752-60; 2016	Wrong setting
George, C. M.; Zohura, F.; Monira, S.; Thomas, E.; Hasan, T.; Parvin, T.; Hasan, M.; Hasan, K.; Rashid, M. U.; Bhuyian, S. I.; Morgan, C.; Winch, P. J.; Saxton, R.; Labrique, A.; Zeller, K.; Begum, F.; Sack, D. A.; Sack, R. B.; Perin, J.; Alam, M. Randomized controlled trial of the CHoBI7 mobile health program to reduce pediatric diarrhea; American Journal of Tropical Medicine and Hygiene 2019;10…	Wrong setting
Goodman, M.; Elliott, A.; Gitari, S.; Keiser, P. H.; Raimer-Goodman, L. A. Improved water and household water purification practices among orphans and vulnerable children in a multi-sectoral empowerment program in Eastern province, Kenya; Journal of Water & Health 2016;14(3):513-27, 2016	Wrong outcomes
Hartinger, S. M.; Lanata, C. F.; Hattendorf, J.; Verastegui, H.; Gil, A. I.; Wolf, J.; Mausezahl, D. Improving household air, drinking water and hygiene in rural Peru: a community-randomized-controlled trial of an integrated environmental home-based intervention package to improve child health; International Journal of Epidemiology 2016;45(6):2089-2099;2016	Duplication (already included)
Head, J. R.; Pachón, H.; Tadesse, W.; Tesfamariam, M.; Freeman, M. C. Integration of water, sanitation, hygiene and nutrition programming is associated with lower prevalence of child stunting and fever in Oromia, Ethiopia; African Journal of Food, Agriculture, Nutrition and Development 2019;19(4):14971-14993, 2019	Wrong comparator
Heitzinger, K.; Rocha, C. A.; Gilman, R. H.; Hawes, S. E.; Alvarez, C. A.; Evans, C. A. Assessing the effect of a novel household water pasteurization intervention on child diarrhea: Evidence from a randomized controlled trial in the peruvian amazon; American Journal of Tropical Medicine and Hygiene 2017;97(5):187-188, 2017	Wrong outcomes
Hill, C. L.; McCain, K.; Nyathi, M. E.; Edokpayi, J. N.; Kahler, D. M.; Operario, D. J.; Taylor, D. D. J.; Wright, N. C.; Smith, J. A.; Guerrant, R. L.; Samie, A.; Dillingham, R. A.; Bessong, P. O.; Rogawski McQuade, E. T. Impact of Low-Cost Point-of-Use Water Treatment Technologies on Enteric Infections and Growth among Children in Limpopo, South Africa; The American journal of tropical medicine…	Duplication (already included)
Huang D.B. and Zhou J. Effect of intensive handwashing in the prevention of diarrhoeal illness among patients with AIDS: a randomized controlled study. J Med Microbiol 2007 May;56(Pt 5):659-663.	Wrong setting
Husaini,; Marlinae, L.; Akba Agustriyono, R.; Aprilia, R.; Maimunah,; Ulfah, N.; Zubaidah, T. The effect of the community led total sanitation (Clts) method on the event of diarrhea in balita in banjar district; Indian Journal of Public Health Research and Development 2019;10(12):1872-1874,2019	Wrong study design
Kamara, J. K.; Galukande, M.; Maeda, F.; Luboga, S.; Renzaho, A. M. N. Understanding the Challenges of Improving Sanitation and Hygiene Outcomes in a Community Based Intervention: A Cross-Sectional Study in Rural Tanzania; International Journal of Environmental Research & Public Health [Electronic Resource] 2017;14(6):05, 2017	Wrong study design
Kapoor N, Saini SK, Kaur M. Effectiveness of package for behaviour change of mothers in prevention of diarrhoea in children less than 2 years of age in a resettlement colony. Indian Journal of Public Health Research & Development 2016; 7(2):90-6	Insufficient data
Karinja, M.; Schlienger, R.; Pillai, G. C.; Esterhuizen, T.; Onyango, E.; Gitau, A.; Ogutu, B. Risk reduction of diarrhea and respiratory infections following a community health education program - A facility-based case-control study in rural parts of Kenya; BMC Public Health 2020;20(1):2020	Wrong setting
Kirby, M. A.; Nagel, C.; Rosa, G.; Zambrano, L.; Umupfasoni, M. M.; Ndagijimana, F.; Thomas, E.; Clasen, T. Evaluation of a large-scale distribution of water filters in western province, Rwanda; American Journal of Tropical Medicine and Hygiene 2017;97(5):214‐215, 2017	Duplication (already included)
Knee, Jackie; Sumner, Trent; Adriano, Zaida; Anderson, Claire; Bush, Farran; Capone, Drew; Casmo, Veronica; Holcomb, David; Kolsky, Pete; MacDougall, Amy; Molotkova, Evgeniya; Braga, Judite Monteiro; Russo, Celina; Schmidt, Wolf Peter; Stewart, Jill; Zambrana, Winnie; Zuin, Valentina; Nala, Rassul; Cumming, Oliver; Brown, Joe. Effects of an urban sanitation intervention on childhood enteric infec…	Wrong intervention
Manjang, B.; Hemming, K.; Bradley, C.; Ensink, J.; Martin, J. T.; Sowe, J.; Jarju, A.; Cairncross, S.; Manaseki-Holland, S. Promoting hygienic weaning food handling practices through a community-based programme: intervention implementation and baseline characteristics for a cluster randomised controlled trial in rural Gambia; BMJ Open 2018;8(8):e017573, 2018	Insufficient data
Markovic Baluchova, B.; Mamova, A. The role of implementation and communication of MANTRA Water, sanitation and hygiene program in improving public health in Odisha state (India); Neuroendocrinology Letters 2017;38(Suppl1):35-39,2017	Wrong study design
McGuinness, S. L.; O'Toole, J.; Patil, K.; D'Souza, F.; Gaonkar, C. A.; Giriyan, A.; Forbes, A. B.; Boving, T. B.; Leder, K. Lessons from a community-level water intervention study in Karnataka, India; American Journal of Tropical Medicine and Hygiene 2018;99(4):197, 2018	Wrong intervention
McQuade, E. T. R.; Platts-Mills, J. A.; Gratz, J.; Zhang, J.; Moulton, L. H.; Mutasa, K.; Majo, F. D.; Tavengwa, N.; Ntozini, R.; Prendergast, A. J.; Humphrey, J. H.; Liu, J.; Houpt, E. R. Impact of water quality, sanitation, handwashing, and nutritional interventions on enteric infections in rural zimbabwe: The sanitation hygiene infant nutrition efficacy (SHINE) trial; Journal of Infectious Dis…	Duplication (already included)
Najnin, N.; Leder, K.; Qadri, F.; Forbes, A.; Unicomb, L.; Winch, P. J.; Ram, P. K.; Leontsini, E.; Nizame, F. A.; Arman, S.; Begum, F.; Biswas, S. K.; Clemens, J. D.; Ali, M.; Cravioto, A.; Luby, S. P. Impact of adding hand-washing and water disinfection promotion to oral cholera vaccination on diarrhoea-associated hospitalization in Dhaka, Bangladesh: evidence from a cluster randomized control …	Wrong intervention
Noguchi, Y.; Nonaka, D.; Kounnavong, S.; Kobayashi, J. Effects of hand-washing facilities with water and soap on diarrhea incidence among children under five years in lao people’s democratic republic: A cross-sectional study. International Journal of Environmental Research and Public Health 2021;18(2):1-15. 2021	No intervention
Okolimong, C. D.; Ndejjo, R.; Mugambe, R. K.; Halage, A. A. Effect of a community-led total sanitation intervention on sanitation and hygiene in Pallisa District, Uganda. American Journal of Tropical Medicine and Hygiene 2020;103(4):1735-1741	Wrong intervention
Okotch, B.; Eisimat, E. G. A.; Gonzalez, L.; Heeger, J.; Dodos, J. Are ceramic water filters effective in preventing diarrhoea and acute malnutrition among under-five children in Sudan? Waterlines 2020;39(2):116-132	Wrong patient population
Overgaard, H. J.; Alexander, N.; Matiz, M. I.; Jaramillo, J. F.; Olano, V. A.; Vargas, S.; Sarmiento, D.; Lenhart, A.; Stenstrom, T. A. A Cluster-Randomized Controlled Trial to Reduce Diarrheal Disease and Dengue Entomological Risk Factors in Rural Primary Schools in Colombia; PLoS Neglected Tropical Diseases [electronic resource] 2016;10(11):e0005106,2016	Wrong setting
Parvin, T.; Thomas, E. D.; Bhuyian, M. S. I.; Uddin, I. M.; Hasan, M. T.; Rahman, Z.; Barman, I.; Zohura, F.; Masud, J.; Sultana, M.; Westin, A.; Johura, F. T.; Monira, S.; Biswas, S. K.; Sack, D. A.; Perin, J.; Alam, M.; George, C. M. Fecal Contamination on the Household Compound and in Water Sources are Associated with Subsequent Diarrhea in Young Children in Urban Bangladesh (CHoBI7 Program) T…	No intervention
Pickering, A. J.; Sultana, S.; Crider, Y.; Islam, S. A.; Goddard, F.; Swarthout, J.; Sen, S.; Ayyagari, R.; Luby, S. Effect of drinking water chlorination at the point-of-collection on child diarrhea in Dhaka, Bangladesh: A double-blind cluster-randomized controlled trial; American Journal of Tropical Medicine and Hygiene 2018;99(4):430-431, 2018	Duplication (already included)
Reese, H.; Routray, P.; Sinharoy, S.; Torondel, B.; Chang, H.; Clasen, T. Effectiveness of a combined household-level piped water and sanitation intervention in rural Odisha, India on health: a matched cohort study; American Journal of Tropical Medicine and Hygiene 2017;97(5):25‐, 2017	Duplication (already included)
Rieger, R. A.; Penha, D. L. B.; Teixeira, E. C. Waterborne diseases, basic sanitation, and health: Perspectives for Brazil’s legal Amazon. Review of Regional Studies 2021;51(1):89-104, 2021	No intervention
Rukambile, E.; Muscatello, G.; Sintchenko, V.; Thomson, P. C.; Maulaga, W.; Mmassy, R.; Bruyn, J. D. E.; Kock, R.; Darnton-Hill, I.; Alders, R. Determinants of diarrhoeal diseases and height-for-age Z-scores in children under five years of age in rural central Tanzania. Journal of Preventive Medicine and Hygiene 2020;61(3):E409-E423.2020	No intervention
Saha S, Kermode M, Annear PL. Effect of combining a health program with a microfinance-based self-help group on health behaviors and outcomes. Public Health 2015;129(11):1510-8.	Wrong intervention
Shrestha, A.; Schindler, C.; Odermatt, P.; Gerold, J.; Erismann, S.; Sharma, S.; Koju, R.; Utzinger, J.; Cisse, G. Nutritional and health status of children 15 months after integrated school garden, nutrition, and water, sanitation and hygiene interventions: a cluster-randomised controlled trial in Nepal; BMC Public Health 2020;20(1):158, 2020	Wrong setting
Sikder, Mustafa; String, Gabrielle; Lantagne, Danielle EVALUATIONS OF THREE DRINKING WATER CHLORINATION INTERVENTIONS IN COX'S BAZAR REFUGEE CAMPS; American Journal of Tropical Medicine and Hygiene 2019;101(Suppl. 5):610, 2019	Wrong setting
Sinharoy, S. S.; Schmidt, W. P.; Wendt, R.; Mfura, L.; Crossett, E.; Grépin, K. A.; Jack, W.; Rwabufigiri, B. N.; Habyarimana, J.; Clasen, T. Impact of community health clubs on diarrhea and anthropometry in western Rwanda: Cluster-randomized controlled trial; FASEB Journal 2017;31(1): 2017	Duplication (already included)
Stauber, C. E.; Person, B.; Otieno, R.; Oremo, J.; Schilling, K.; Hayat, M. J.; Ayers, T.; Quick, R. A cluster randomized trial of the impact of education through listening (a novel behavior change technique) on household water treatment with chlorine in vihiga district, Kenya, 2010-2011. American Journal of Tropical Medicine and Hygiene 2021;104(1):382-390	Wrong comparator
Swearingen, C.; Schubert, R.; Marcelli, E. Decentralization policies and clean water practitioners: Using hollow fiber membrane water filters to reduce the prevalence of GI-related symptoms and diagnoses in rural Honduras. Water Practice and Technology 2021;16(1):59-71	Wrong patient population
Tintle, N.; Heynen, A.; Van De Griend, K.; Ulrich, R.; Ojo, M.; Boven, E.; Brokus, S.; Wade, R.; Best, A. A. Evaluating the efficacy of point-of-use water filtration units in Fiji; Tropical Medicine and Health 2019;47(1):2019	Wrong study design
Trinies, V.; Garn, J. V.; Chang, H. H.; Freeman, M. C. The Impact of a School-Based Water, Sanitation, and Hygiene Program on Absenteeism, Diarrhea, and Respiratory Infection: A Matched-Control Trial in Mali; American Journal of Tropical Medicine & Hygiene 2016;94(6):1418-25,2016	Wrong setting
Usman, M. A.; Gerber, N.; von Braun, J. The Impact of Drinking Water Quality and Sanitation on Child Health: Evidence from Rural Ethiopia; ournal of Development Studies 2019;55(10):2193-2211, 2019	Wrong study design
Vally, H.; McMichael, C.; Doherty, C.; Li, X.; Guevarra, G.; Tobias, P. The impact of a school-based water, sanitation and hygiene intervention on knowledge, practices, and diarrhoea rates in the Philippines; International Journal of Environmental Research and Public Health 2019;16(21):2019	Wrong setting
Zambrano, L. D.; Kirby, M.; Rosa, G.; Nagel, C.; Clasen, T. F. Assessing seroconversion against enteric pathogens relative to reported diarrhea and the receipt of a point-of-use water filter in western province, Rwanda; American Journal of Tropical Medicine and Hygiene 2016;95(5):582, 2016	Duplication (already included)
Zambrano, L. D.; Priest, J. W.; Ivan, E.; Rusine, J.; Nagel, C.; Kirby, M.; Rosa, G.; Clasen, T. F. Use of serologic responses against enteropathogens to assess the impact of a point-of-use water filter: A randomized controlled trial in western province, Rwanda; American Journal of Tropical Medicine and Hygiene 2017;97(3):876-887, 2017	Duplication (already included)
* often several reasons for exclusion are present

## Sheet: p9
Citation	WASH analysis	notes
Begum S., Ahmed M., Sen B., Do Water and Sanitation Interventions Reduce Childhood Diarrhoea? New Evidence from Bangladesh. Bangladesh Development Studies Vol. XXXIV, September 2011, No. 3	drinking water, sanitation
Bose R. The impact of Water Supply and Sanitation interventions on child health: evidence from DHS surveys. Bi-annual Conference on Impact Evaluation in Colombo, Sri Lanka 22-23 April, 2009	sanitation
Capuno J., Tan C., Fabella V. Do Piped Water and Flush Toilets Prevent Child Diarrhea in Rural Philippines? Asia Pacific Journal of Public Health 2011;20(10):1-11	drinking water, sanitation	four observations for water and sanitation respectively (years 1993, 1998, 2003, 2008)
Fan, Y. M. V. and M. Ajay (2011). "What prevents child diarrhoea? The impacts of water supply, toilets, and hand-washing in rural India." Journal of Development Effectiveness 3(3): 340-370.	drinking water, sanitation, hygiene
Kumar S., Vollmer S., Does access to improved sanitation reduce childhood diarrhea in rural India? Health Econ. 2013 Apr;22(4):410-27.	sanitation
Lamichhane, P., Sharma, A., Mahal, A., 2018. Does safe disposal of child faeces matter? An assessment of access to improved sanitation and child faeces disposal behaviour and diarrhoea in rural Nepal. Int Health 10, 277–284. https://doi.org/10.1093/inthealth/ihy030	sanitation
Manalew, W.S., Tennekoon, V.S., 2019. Dirty hands on troubled waters: Sanitation, access to water and child health in Ethiopia. Review of Development Economics 23, 1800–1817. https://doi.org/10.1111/rode.12604	drinking water, sanitation
Novak L. The Impact of Access to Water on Child Health in Senegal. Rev Dev Econ. 2014;18(3):431–444.	drinking water
Roushdy R, Sieverding M, Radwan H. The impact of water supply and sanitation on child health: Evidence from Egypt. New York, USA: Population Council; 2012. (Poverty, Gender, and Youth Working Paper). Report No.: 24.	drinking water, sanitation

[truncated: 2 more sheets: p10, p11]
